# Supplementary material for: Variable Ca‐Caryl Hapticity and its Consequences in Arylcalcium Dimers
Source: Adv Sci (Weinh). 2023 Sep 15;10(31):2304765. doi: 10.1002/advs.202304765 (PMC10625118; doi:10.1002/advs.202304765)
Supplement: Supplementary file 2 — Supporting Information [file ADVS-10-2304765-s001.zip]

Archive with 2 entries (2 files):
- checkcif-updated.pdf
- Hugecif-updated-final.cif
