# Supplementary material for: Variable Ca‐Caryl Hapticity and its Consequences in Arylcalcium Dimers
Source: Adv Sci (Weinh). 2023 Sep 15;10(31):2304765. doi: 10.1002/advs.202304765 (PMC10625118; doi:10.1002/advs.202304765)
Supplement: Supplementary file 2 — Supporting Information [file ADVS-10-2304765-s001.zip › Hugecif-updated-final.cif]

data_e21msh10-cpd-4
_audit_creation_date               2022-07-27
_audit_creation_method
;
Olex2 1.5
(compiled 2022.04.07 svn.rca3783a0 for OlexSys, GUI svn.r6498)
;
_shelxl_version_number             2014-3
_audit_contact_author_address      ?
_audit_contact_author_email        ?
_audit_contact_author_name         ''
_audit_contact_author_phone        ?
_publ_contact_author_id_orcid      ?
_publ_section_references
;
Dolomanov, O.V., Bourhis, L.J., Gildea, R.J, Howard, J.A.K. & Puschmann, H.
 (2009), J. Appl. Cryst. 42, 339-341.

Sheldrick, G.M. (2015). Acta Cryst. A71, 3-8.

Sheldrick, G.M. (2015). Acta Cryst. C71, 3-8.
;
_chemical_name_common              ?
_chemical_name_systematic
;
 ?
;
_chemical_formula_moiety           'C65 H90 Ca2 N4'
_chemical_formula_sum              'C70 H102 Ca2 N4'
_chemical_formula_weight           1079.71
_chemical_melting_point            ?
loop_
  _atom_type_symbol
  _atom_type_description
  _atom_type_scat_dispersion_real
  _atom_type_scat_dispersion_imag
  _atom_type_scat_source
 'C' 'C' 0.0033 0.0016 'International Tables Vol C Tables 4.2.6.8 and 6.1.1.4'
 'H' 'H' 0.0000 0.0000 'International Tables Vol C Tables 4.2.6.8 and 6.1.1.4'
 'Ca' 'Ca' 0.2262 0.3064 'International Tables Vol C Tables 4.2.6.8 and 6.1.1.4'
 'N' 'N' 0.0061 0.0033 'International Tables Vol C Tables 4.2.6.8 and 6.1.1.4'

_shelx_space_group_comment
;
The symmetry employed for this shelxl refinement is uniquely defined
by the following loop, which should always be used as a source of
symmetry information in preference to the above space-group names.
They are only intended as comments.
;
_space_group_crystal_system        'monoclinic'
_space_group_IT_number             14
_space_group_name_H-M_alt          'P 1 21/n 1'
_space_group_name_Hall             '-P 2yn'
loop_
  _space_group_symop_operation_xyz
 'x, y, z'
 '-x+1/2, y+1/2, -z+1/2'
 '-x, -y, -z'
 'x-1/2, -y-1/2, z-1/2'

_cell_length_a                     12.4131(4)
_cell_length_b                     41.3998(10)
_cell_length_c                     13.7992(5)
_cell_angle_alpha                  90
_cell_angle_beta                   104.632(4)
_cell_angle_gamma                  90
_cell_volume                       6861.4(4)
_cell_formula_units_Z              4
_cell_measurement_reflns_used      5928
_cell_measurement_temperature      150.0(3)
_cell_measurement_theta_max        26.4900
_cell_measurement_theta_min        3.1150
_shelx_estimated_absorpt_T_max     0.969
_shelx_estimated_absorpt_T_min     0.945
_exptl_absorpt_coefficient_mu      0.206
_exptl_absorpt_correction_T_max    1.00000
_exptl_absorpt_correction_T_min    0.70630
_exptl_absorpt_correction_type     multi-scan
_exptl_absorpt_process_details
;
CrysAlisPro 1.171.39.46 (Rigaku Oxford Diffraction, 2018)
Empirical absorption correction using spherical harmonics,
 implemented in SCALE3 ABSPACK scaling algorithm.
;
_exptl_crystal_colour              colourless
_exptl_crystal_colour_primary      colourless
_exptl_crystal_density_diffrn      1.045
_exptl_crystal_density_meas        ?
_exptl_crystal_density_method      ?
_exptl_crystal_description         block
_exptl_crystal_F_000               2360
_exptl_crystal_size_max            0.28
_exptl_crystal_size_mid            0.174
_exptl_crystal_size_min            0.156
_exptl_special_details
;
 ?
;
_exptl_transmission_factor_max     ?
_exptl_transmission_factor_min     ?
_diffrn_reflns_av_R_equivalents    0.0575
_diffrn_reflns_av_unetI/netI       0.1225
_diffrn_reflns_Laue_measured_fraction_full  0.957
_diffrn_reflns_Laue_measured_fraction_max  0.946
_diffrn_reflns_limit_h_max         16
_diffrn_reflns_limit_h_min         -14
_diffrn_reflns_limit_k_max         53
_diffrn_reflns_limit_k_min         -52
_diffrn_reflns_limit_l_max         17
_diffrn_reflns_limit_l_min         -15
_diffrn_reflns_number              32083
_diffrn_reflns_point_group_measured_fraction_full  0.957
_diffrn_reflns_point_group_measured_fraction_max  0.946
_diffrn_reflns_theta_full          25.242
_diffrn_reflns_theta_max           27.483
_diffrn_reflns_theta_min           2.948
_diffrn_ambient_environment        N~2~
_diffrn_ambient_temperature        150.0(3)
_diffrn_detector                   'CCD plate'
_diffrn_detector_area_resol_mean   16.1468
_diffrn_detector_type              EosS2
_diffrn_measured_fraction_theta_full  0.957
_diffrn_measured_fraction_theta_max  0.946
_diffrn_measurement_device         'four-circle diffractometer'
_diffrn_measurement_device_type    'New Xcalibur, EosS2'
_diffrn_measurement_method         '\w scans'
_diffrn_radiation_monochromator    graphite
_diffrn_radiation_probe            x-ray
_diffrn_radiation_type             'Mo K\a'
_diffrn_radiation_wavelength       0.71073
_diffrn_source                     'fine-focus sealed X-ray tube'
_diffrn_source_type                'Enhance (Mo) X-ray Source'
_reflns_Friedel_coverage           0.000
_reflns_Friedel_fraction_full      .
_reflns_Friedel_fraction_max       .
_reflns_number_gt                  8218
_reflns_number_total               14869
_reflns_special_details
;
 Reflections were merged by SHELXL according to the crystal
 class for the calculation of statistics and refinement.
 
 Structure factors included contributions from the .fab file.
 
 _reflns_Friedel_fraction is defined as the number of unique
 Friedel pairs measured divided by the number that would be
 possible theoretically, ignoring centric projections and
 systematic absences.
;
_reflns_threshold_expression       'I > 2\s(I)'
_computing_cell_refinement         'CrysAlisPro 1.171.39.46 (Rigaku OD, 2018)'
_computing_data_collection         'CrysAlisPro 1.171.39.46 (Rigaku OD, 2018)'
_computing_data_reduction          'CrysAlisPro 1.171.39.46 (Rigaku OD, 2018)'
_computing_molecular_graphics      'Olex2 1.5 (Dolomanov et al., 2009)'
_computing_publication_material    'Olex2 1.5 (Dolomanov et al., 2009)'
_computing_structure_refinement    'SHELXL 2014/3 (Sheldrick, 2015)'
_computing_structure_solution      'SHELXT 2018/2 (Sheldrick, 2018)'
_refine_diff_density_max           0.341
_refine_diff_density_min           -0.328
_refine_diff_density_rms           0.053
_refine_ls_extinction_coef         .
_refine_ls_extinction_method       none
_refine_ls_goodness_of_fit_ref     1.002
_refine_ls_hydrogen_treatment      mixed
_refine_ls_matrix_type             full
_refine_ls_number_parameters       669
_refine_ls_number_reflns           14869
_refine_ls_number_restraints       0
_refine_ls_R_factor_all            0.1221
_refine_ls_R_factor_gt             0.0683
_refine_ls_restrained_S_all        1.002
_refine_ls_shift/su_max            0.001
_refine_ls_shift/su_mean           0.000
_refine_ls_structure_factor_coef   Fsqd
_refine_ls_weighting_details      
 'w=1/[\s^2^(Fo^2^)+(0.0573P)^2^] where P=(Fo^2^+2Fc^2^)/3'
_refine_ls_weighting_scheme        calc
_refine_ls_wR_factor_gt            0.1395
_refine_ls_wR_factor_ref           0.1723
_refine_special_details
;
The asymmetric unit contains one molecule of the calcium dimer 
and a region of solvent. The latter evidently corresponded to 
one molecule of pentane, but it was very disordered. This is 
not unexpected given that the solvent resides in channels 
that are parallel to the a-axis, in which molecules randomly 
orient themselves. Thus, the solvent in the structure was 
addressed using the masking algorithm available in Olex2, 
with allowance made for same in the formula as presented. 
H1 was located and refined without restraints.
The only other limitation with this crystal was the weakness of 
the diffraction. That said, the model is entirely unambiguous.

;
_olex2_refinement_description
;
1. Fixed Uiso
 At 1.2 times of:
  All C(H) groups
 At 1.5 times of:
  All C(H,H,H) groups
2.a Ternary CH refined with riding coordinates:
 C63(H63), C46(H46), C60(H60), C24(H24), C27(H27), C11(H11), C14(H14), C49(H49)
2.b Aromatic/amide H refined with riding coordinates:
 C38(H38), C58(H58), C43(H43), C45(H45), C7(H7), C56(H56), C22(H22), C20(H20),
 C9(H9), C57(H57), C44(H44), C21(H21), C8(H8), C36(H36), C34(H34), C33(H33),
 C35(H35)
2.c Idealised Me refined as rotating group:
 C17(H17A,H17B,H17C), C4(H4A,H4B,H4C), C53(H53A,H53B,H53C), C15(H15A,H15B,
 H15C), C40(H40A,H40B,H40C), C28(H28A,H28B,H28C), C65(H65A,H65B,H65C), C62(H62A,
 H62B,H62C), C48(H48A,H48B,H48C), C64(H64A,H64B,H64C), C25(H25A,H25B,H25C),
 C26(H26A,H26B,H26C), C47(H47A,H47B,H47C), C29(H29A,H29B,H29C), C16(H16A,H16B,
 H16C), C12(H12A,H12B,H12C), C30(H30A,H30B,H30C), C13(H13A,H13B,H13C), C61(H61A,
 H61B,H61C), C50(H50A,H50B,H50C), C51(H51A,H51B,H51C)
;
_atom_sites_solution_hydrogens     mixed
_atom_sites_solution_primary       dual
_atom_sites_solution_secondary     ?
loop_
  _atom_site_label
  _atom_site_type_symbol
  _atom_site_fract_x
  _atom_site_fract_y
  _atom_site_fract_z
  _atom_site_U_iso_or_equiv
  _atom_site_adp_type
  _atom_site_occupancy
  _atom_site_site_symmetry_order
  _atom_site_calc_flag
  _atom_site_refinement_flags_posn
  _atom_site_refinement_flags_adp
  _atom_site_refinement_flags_occupancy
  _atom_site_disorder_assembly
  _atom_site_disorder_group
 Ca1 Ca 0.27108(4) 0.41307(2) 0.23841(5) 0.03231(16) Uani 1 1 d . . . . .
 Ca2 Ca 0.36062(5) 0.32635(2) 0.29018(5) 0.03305(16) Uani 1 1 d . . . . .
 N4 N 0.40338(16) 0.28473(5) 0.18988(17) 0.0267(5) Uani 1 1 d . . . . .
 N2 N 0.09397(17) 0.43165(5) 0.15080(18) 0.0295(5) Uani 1 1 d . . . . .
 N1 N 0.32224(17) 0.45508(5) 0.14557(18) 0.0296(5) Uani 1 1 d . . . . .
 N3 N 0.33152(16) 0.28115(5) 0.38382(18) 0.0284(5) Uani 1 1 d . . . . .
 C38 C 0.3681(2) 0.23734(6) 0.2802(2) 0.0308(7) Uani 1 1 d . . . . .
 H38 H 0.3635 0.2145 0.2746 0.037 Uiso 1 1 calc R U . . .
 C5 C 0.4334(2) 0.46715(6) 0.1849(2) 0.0332(7) Uani 1 1 d . . . . .
 C37 C 0.3423(2) 0.24971(6) 0.3659(2) 0.0319(7) Uani 1 1 d . . . . .
 C2 C 0.1509(2) 0.45726(6) 0.0148(2) 0.0312(6) Uani 1 1 d . . . . .
 C3 C 0.0705(2) 0.44504(6) 0.0610(2) 0.0297(6) Uani 1 1 d . . . . .
 C42 C 0.2103(2) 0.30104(6) 0.4861(2) 0.0329(7) Uani 1 1 d . . . . .
 C39 C 0.3995(2) 0.25280(6) 0.2009(2) 0.0296(6) Uani 1 1 d . . . . .
 C59 C 0.5692(2) 0.29813(6) 0.1311(2) 0.0319(7) Uani 1 1 d . . . . .
 C54 C 0.4509(2) 0.29710(6) 0.1127(2) 0.0301(6) Uani 1 1 d . . . . .
 C55 C 0.3833(2) 0.31009(6) 0.0242(2) 0.0353(7) Uani 1 1 d . . . . .
 C18 C 0.0073(2) 0.42172(6) 0.1963(2) 0.0290(6) Uani 1 1 d . . . . .
 C41 C 0.3177(2) 0.29096(6) 0.4797(2) 0.0312(6) Uani 1 1 d . . . . .
 C63 C 0.6442(2) 0.28622(6) 0.2284(2) 0.0366(7) Uani 1 1 d . . . . .
 H63 H 0.6031 0.2688 0.2545 0.044 Uiso 1 1 calc R U . . .
 C23 C -0.0516(2) 0.39280(6) 0.1687(2) 0.0342(7) Uani 1 1 d . . . . .
 C58 C 0.6149(2) 0.31187(6) 0.0582(2) 0.0372(7) Uani 1 1 d . . . . .
 H58 H 0.6935 0.3131 0.0697 0.045 Uiso 1 1 calc R U . . .
 C17 C -0.0481(2) 0.44930(6) -0.0003(2) 0.0362(7) Uani 1 1 d . . . . .
 H17A H -0.0617 0.4351 -0.0590 0.054 Uiso 1 1 calc R U . . .
 H17B H -0.0600 0.4718 -0.0222 0.054 Uiso 1 1 calc R U . . .
 H17C H -0.0995 0.4437 0.0406 0.054 Uiso 1 1 calc R U . . .
 C1 C 0.2648(2) 0.46376(6) 0.0542(2) 0.0309(6) Uani 1 1 d . . . . .
 C19 C -0.0108(2) 0.44059(6) 0.2759(2) 0.0353(7) Uani 1 1 d . . . . .
 C46 C 0.1095(2) 0.29761(7) 0.3978(2) 0.0422(8) Uani 1 1 d . . . . .
 H46 H 0.1346 0.3016 0.3354 0.051 Uiso 1 1 calc R U . . .
 C6 C 0.4492(2) 0.49375(6) 0.2509(2) 0.0388(7) Uani 1 1 d . . . . .
 C10 C 0.5247(2) 0.45088(6) 0.1638(3) 0.0391(8) Uani 1 1 d . . . . .
 C43 C 0.1996(3) 0.31311(6) 0.5775(2) 0.0407(8) Uani 1 1 d . . . . .
 H43 H 0.1284 0.3198 0.5837 0.049 Uiso 1 1 calc R U . . .
 C52 C 0.4091(2) 0.29358(7) 0.5624(2) 0.0384(7) Uani 1 1 d . . . . .
 C45 C 0.3940(3) 0.30588(7) 0.6520(3) 0.0477(8) Uani 1 1 d . . . . .
 H45 H 0.4559 0.3076 0.7087 0.057 Uiso 1 1 calc R U . . .
 C7 C 0.5575(3) 0.50349(7) 0.2952(3) 0.0460(8) Uani 1 1 d . . . . .
 H7 H 0.5699 0.5212 0.3403 0.055 Uiso 1 1 calc R U . . .
 C4 C 0.3217(2) 0.48248(7) -0.0138(2) 0.0425(8) Uani 1 1 d . . . . .
 H4A H 0.3774 0.4971 0.0267 0.064 Uiso 1 1 calc R U . . .
 H4B H 0.2661 0.4951 -0.0620 0.064 Uiso 1 1 calc R U . . .
 H4C H 0.3582 0.4673 -0.0499 0.064 Uiso 1 1 calc R U . . .
 C56 C 0.4342(3) 0.32304(7) -0.0456(3) 0.0440(8) Uani 1 1 d . . . . .
 H56 H 0.3888 0.3318 -0.1058 0.053 Uiso 1 1 calc R U . . .
 C53 C 0.4321(2) 0.23041(6) 0.1258(2) 0.0418(8) Uani 1 1 d . . . . .
 H53A H 0.4020 0.2388 0.0579 0.063 Uiso 1 1 calc R U . . .
 H53B H 0.4019 0.2088 0.1311 0.063 Uiso 1 1 calc R U . . .
 H53C H 0.5134 0.2292 0.1400 0.063 Uiso 1 1 calc R U . . .
 C60 C 0.2560(2) 0.30937(7) 0.0022(2) 0.0422(7) Uani 1 1 d . . . . .
 H60 H 0.2362 0.3068 0.0677 0.051 Uiso 1 1 calc R U . . .
 C24 C 0.0495(2) 0.47281(6) 0.3014(2) 0.0406(7) Uani 1 1 d . . . . .
 H24 H 0.1276 0.4697 0.2959 0.049 Uiso 1 1 calc R U . . .
 C22 C -0.1280(2) 0.38304(7) 0.2218(3) 0.0440(8) Uani 1 1 d . . . . .
 H22 H -0.1691 0.3637 0.2033 0.053 Uiso 1 1 calc R U . . .
 C20 C -0.0869(2) 0.42943(7) 0.3270(2) 0.0425(8) Uani 1 1 d . . . . .
 H20 H -0.0992 0.4417 0.3814 0.051 Uiso 1 1 calc R U . . .
 C27 C -0.0339(2) 0.37117(6) 0.0841(2) 0.0372(7) Uani 1 1 d . . . . .
 H27 H 0.0246 0.3814 0.0559 0.045 Uiso 1 1 calc R U . . .
 C9 C 0.6314(2) 0.46196(7) 0.2099(3) 0.0446(8) Uani 1 1 d . . . . .
 H9 H 0.6941 0.4515 0.1964 0.054 Uiso 1 1 calc R U . . .
 C31 C 0.4629(2) 0.40383(7) 0.4151(2) 0.0431(8) Uani 1 1 d . . . . .
 C57 C 0.5480(3) 0.32370(6) -0.0308(2) 0.0416(8) Uani 1 1 d . . . . .
 H57 H 0.5803 0.3322 -0.0809 0.050 Uiso 1 1 calc R U . . .
 C11 C 0.3494(2) 0.51094(7) 0.2716(3) 0.0449(8) Uani 1 1 d . . . . .
 H11 H 0.2887 0.4946 0.2651 0.054 Uiso 1 1 calc R U . . .
 C44 C 0.2902(3) 0.31553(7) 0.6593(3) 0.0486(8) Uani 1 1 d . . . . .
 H44 H 0.2808 0.3239 0.7207 0.058 Uiso 1 1 calc R U . . .
 C14 C 0.5093(2) 0.42171(6) 0.0954(3) 0.0423(8) Uani 1 1 d . . . . .
 H14 H 0.4297 0.4214 0.0562 0.051 Uiso 1 1 calc R U . . .
 C32 C 0.3984(2) 0.37545(7) 0.4024(3) 0.0439(8) Uani 1 1 d . . . . .
 C21 C -0.1444(2) 0.40111(7) 0.3005(3) 0.0462(8) Uani 1 1 d . . . . .
 H21 H -0.1957 0.3940 0.3367 0.055 Uiso 1 1 calc R U . . .
 C15 C 0.5318(3) 0.39021(6) 0.1554(3) 0.0496(9) Uani 1 1 d . . . . .
 H15A H 0.6099 0.3896 0.1936 0.074 Uiso 1 1 calc R U . . .
 H15B H 0.5164 0.3718 0.1094 0.074 Uiso 1 1 calc R U . . .
 H15C H 0.4835 0.3891 0.2016 0.074 Uiso 1 1 calc R U . . .
 C8 C 0.6474(2) 0.48791(7) 0.2748(3) 0.0492(9) Uani 1 1 d . . . . .
 H8 H 0.7208 0.4951 0.3056 0.059 Uiso 1 1 calc R U . . .
 C40 C 0.3288(2) 0.22451(6) 0.4415(2) 0.0418(8) Uani 1 1 d . . . . .
 H40A H 0.4023 0.2171 0.4794 0.063 Uiso 1 1 calc R U . . .
 H40B H 0.2863 0.2062 0.4065 0.063 Uiso 1 1 calc R U . . .
 H40C H 0.2890 0.2340 0.4876 0.063 Uiso 1 1 calc R U . . .
 C28 C 0.0081(2) 0.33762(6) 0.1239(3) 0.0496(9) Uani 1 1 d . . . . .
 H28A H 0.0743 0.3400 0.1799 0.074 Uiso 1 1 calc R U . . .
 H28B H 0.0272 0.3251 0.0703 0.074 Uiso 1 1 calc R U . . .
 H28C H -0.0503 0.3264 0.1470 0.074 Uiso 1 1 calc R U . . .
 C65 C 0.6688(3) 0.31318(7) 0.3069(3) 0.0505(9) Uani 1 1 d . . . . .
 H65A H 0.7088 0.3307 0.2834 0.076 Uiso 1 1 calc R U . . .
 H65B H 0.7148 0.3046 0.3702 0.076 Uiso 1 1 calc R U . . .
 H65C H 0.5987 0.3215 0.3175 0.076 Uiso 1 1 calc R U . . .
 C36 C 0.4195(3) 0.43405(7) 0.4301(2) 0.0467(8) Uani 1 1 d . . . . .
 H36 H 0.4642 0.4528 0.4322 0.056 Uiso 1 1 calc R U . . .
 C62 C 0.2020(3) 0.34075(8) -0.0460(3) 0.0593(10) Uani 1 1 d . . . . .
 H62A H 0.2360 0.3592 -0.0051 0.089 Uiso 1 1 calc R U . . .
 H62B H 0.1220 0.3402 -0.0503 0.089 Uiso 1 1 calc R U . . .
 H62C H 0.2136 0.3428 -0.1134 0.089 Uiso 1 1 calc R U . . .
 C48 C 0.0164(3) 0.32183(8) 0.3992(3) 0.0585(10) Uani 1 1 d . . . . .
 H48A H -0.0159 0.3169 0.4553 0.088 Uiso 1 1 calc R U . . .
 H48B H -0.0416 0.3203 0.3362 0.088 Uiso 1 1 calc R U . . .
 H48C H 0.0470 0.3438 0.4068 0.088 Uiso 1 1 calc R U . . .
 C64 C 0.7534(2) 0.27155(7) 0.2165(3) 0.0502(9) Uani 1 1 d . . . . .
 H64A H 0.7370 0.2545 0.1656 0.075 Uiso 1 1 calc R U . . .
 H64B H 0.7948 0.2624 0.2806 0.075 Uiso 1 1 calc R U . . .
 H64C H 0.7983 0.2884 0.1957 0.075 Uiso 1 1 calc R U . . .
 C25 C 0.0554(3) 0.48473(8) 0.4073(3) 0.0556(9) Uani 1 1 d . . . . .
 H25A H -0.0187 0.4917 0.4116 0.083 Uiso 1 1 calc R U . . .
 H25B H 0.1072 0.5030 0.4232 0.083 Uiso 1 1 calc R U . . .
 H25C H 0.0816 0.4672 0.4552 0.083 Uiso 1 1 calc R U . . .
 C34 C 0.2482(3) 0.40953(7) 0.4392(2) 0.0474(8) Uani 1 1 d . . . . .
 H34 H 0.1765 0.4106 0.4519 0.057 Uiso 1 1 calc R U . . .
 C33 C 0.2910(3) 0.38006(7) 0.4174(3) 0.0468(8) Uani 1 1 d . . . . .
 H33 H 0.2443 0.3616 0.4122 0.056 Uiso 1 1 calc R U . . .
 C26 C -0.0045(3) 0.49902(7) 0.2252(3) 0.0572(10) Uani 1 1 d . . . . .
 H26A H -0.0016 0.4923 0.1578 0.086 Uiso 1 1 calc R U . . .
 H26B H 0.0360 0.5194 0.2423 0.086 Uiso 1 1 calc R U . . .
 H26C H -0.0823 0.5020 0.2270 0.086 Uiso 1 1 calc R U . . .
 C35 C 0.3111(3) 0.43716(7) 0.4420(2) 0.0483(8) Uani 1 1 d . . . . .
 H35 H 0.2817 0.4577 0.4518 0.058 Uiso 1 1 calc R U . . .
 C47 C 0.0624(2) 0.26326(7) 0.3918(3) 0.0527(9) Uani 1 1 d . . . . .
 H47A H 0.1191 0.2479 0.3830 0.079 Uiso 1 1 calc R U . . .
 H47B H -0.0031 0.2617 0.3348 0.079 Uiso 1 1 calc R U . . .
 H47C H 0.0410 0.2583 0.4538 0.079 Uiso 1 1 calc R U . . .
 C29 C -0.1399(3) 0.36782(7) -0.0009(3) 0.0555(9) Uani 1 1 d . . . . .
 H29A H -0.1987 0.3579 0.0251 0.083 Uiso 1 1 calc R U . . .
 H29B H -0.1247 0.3541 -0.0538 0.083 Uiso 1 1 calc R U . . .
 H29C H -0.1641 0.3892 -0.0282 0.083 Uiso 1 1 calc R U . . .
 C49 C 0.5262(2) 0.28413(8) 0.5573(3) 0.0533(9) Uani 1 1 d . . . . .
 H49 H 0.5210 0.2754 0.4888 0.064 Uiso 1 1 calc R U . . .
 C16 C 0.5812(3) 0.42320(8) 0.0203(3) 0.0631(11) Uani 1 1 d . . . . .
 H16A H 0.5651 0.4432 -0.0186 0.095 Uiso 1 1 calc R U . . .
 H16B H 0.5644 0.4046 -0.0249 0.095 Uiso 1 1 calc R U . . .
 H16C H 0.6600 0.4228 0.0564 0.095 Uiso 1 1 calc R U . . .
 C12 C 0.3710(3) 0.52556(8) 0.3768(3) 0.0614(10) Uani 1 1 d . . . . .
 H12A H 0.4069 0.5094 0.4264 0.092 Uiso 1 1 calc R U . . .
 H12B H 0.3002 0.5322 0.3897 0.092 Uiso 1 1 calc R U . . .
 H12C H 0.4198 0.5444 0.3814 0.092 Uiso 1 1 calc R U . . .
 C30 C 0.5849(3) 0.40224(8) 0.4154(3) 0.0566(9) Uani 1 1 d . . . . .
 H30A H 0.5985 0.3828 0.3796 0.085 Uiso 1 1 calc R U . . .
 H30B H 0.6304 0.4014 0.4846 0.085 Uiso 1 1 calc R U . . .
 H30C H 0.6047 0.4214 0.3820 0.085 Uiso 1 1 calc R U . . .
 C13 C 0.3070(3) 0.53715(8) 0.1939(3) 0.0613(10) Uani 1 1 d . . . . .
 H13A H 0.3646 0.5537 0.1986 0.092 Uiso 1 1 calc R U . . .
 H13B H 0.2400 0.5471 0.2062 0.092 Uiso 1 1 calc R U . . .
 H13C H 0.2891 0.5276 0.1267 0.092 Uiso 1 1 calc R U . . .
 C61 C 0.2079(3) 0.28041(8) -0.0628(3) 0.0651(11) Uani 1 1 d . . . . .
 H61A H 0.2246 0.2824 -0.1283 0.098 Uiso 1 1 calc R U . . .
 H61B H 0.1271 0.2797 -0.0718 0.098 Uiso 1 1 calc R U . . .
 H61C H 0.2413 0.2605 -0.0301 0.098 Uiso 1 1 calc R U . . .
 C50 C 0.5750(3) 0.25748(9) 0.6331(3) 0.0726(12) Uani 1 1 d . . . . .
 H50A H 0.5858 0.2659 0.7013 0.109 Uiso 1 1 calc R U . . .
 H50B H 0.6468 0.2505 0.6230 0.109 Uiso 1 1 calc R U . . .
 H50C H 0.5236 0.2391 0.6233 0.109 Uiso 1 1 calc R U . . .
 C51 C 0.6036(3) 0.31354(9) 0.5722(3) 0.0789(13) Uani 1 1 d . . . . .
 H51A H 0.5695 0.3306 0.5251 0.118 Uiso 1 1 calc R U . . .
 H51B H 0.6751 0.3073 0.5599 0.118 Uiso 1 1 calc R U . . .
 H51C H 0.6155 0.3215 0.6409 0.118 Uiso 1 1 calc R U . . .
 H1 H 0.271(2) 0.3650(6) 0.194(2) 0.046(8) Uiso 1 1 d . . . . .
 H2 H 0.1299(19) 0.4629(5) -0.0475(19) 0.019(7) Uiso 1 1 d . . . . .

loop_
  _atom_site_aniso_label
  _atom_site_aniso_U_11
  _atom_site_aniso_U_22
  _atom_site_aniso_U_33
  _atom_site_aniso_U_23
  _atom_site_aniso_U_13
  _atom_site_aniso_U_12
 Ca1 0.0293(3) 0.0282(3) 0.0385(4) 0.0069(3) 0.0071(3) -0.0008(2)
 Ca2 0.0395(4) 0.0235(3) 0.0408(4) 0.0034(3) 0.0188(3) 0.0035(2)
 N4 0.0247(12) 0.0261(11) 0.0318(14) 0.0025(10) 0.0118(11) 0.0007(8)
 N2 0.0298(13) 0.0252(11) 0.0351(15) 0.0011(11) 0.0116(11) -0.0009(9)
 N1 0.0266(12) 0.0247(11) 0.0373(15) 0.0003(11) 0.0080(11) -0.0032(9)
 N3 0.0258(12) 0.0276(11) 0.0335(14) 0.0019(10) 0.0105(11) 0.0026(9)
 C38 0.0306(15) 0.0198(13) 0.0444(19) 0.0035(13) 0.0139(14) 0.0001(10)
 C5 0.0258(15) 0.0309(14) 0.0405(19) 0.0063(14) 0.0036(14) -0.0073(11)
 C37 0.0237(15) 0.0315(14) 0.0422(19) 0.0075(13) 0.0115(14) 0.0018(10)
 C2 0.0346(17) 0.0309(15) 0.0271(17) 0.0016(14) 0.0059(14) -0.0015(11)
 C3 0.0292(15) 0.0220(13) 0.0366(18) -0.0040(13) 0.0057(14) -0.0006(10)
 C42 0.0378(17) 0.0318(14) 0.0346(17) 0.0029(13) 0.0195(15) 0.0012(11)
 C39 0.0203(14) 0.0312(14) 0.0388(18) -0.0055(13) 0.0103(13) -0.0014(10)
 C59 0.0383(16) 0.0230(13) 0.0397(19) -0.0016(13) 0.0197(15) -0.0013(11)
 C54 0.0377(16) 0.0250(13) 0.0342(17) -0.0019(12) 0.0214(14) 0.0001(11)
 C55 0.0406(17) 0.0354(15) 0.0342(17) 0.0013(14) 0.0175(15) 0.0016(12)
 C18 0.0239(14) 0.0289(14) 0.0354(18) 0.0044(13) 0.0096(13) 0.0054(10)
 C41 0.0399(17) 0.0228(13) 0.0339(17) 0.0050(13) 0.0149(15) -0.0022(11)
 C63 0.0286(16) 0.0342(15) 0.049(2) 0.0010(14) 0.0140(15) -0.0046(11)
 C23 0.0272(15) 0.0319(15) 0.046(2) 0.0093(14) 0.0134(14) 0.0036(11)
 C58 0.0358(17) 0.0316(15) 0.050(2) -0.0043(15) 0.0209(16) -0.0021(12)
 C17 0.0358(17) 0.0347(15) 0.0392(19) 0.0076(14) 0.0115(15) -0.0015(12)
 C1 0.0354(16) 0.0218(13) 0.0377(18) 0.0034(13) 0.0132(14) 0.0017(11)
 C19 0.0309(16) 0.0403(16) 0.0366(19) 0.0082(14) 0.0124(14) 0.0093(12)
 C46 0.0348(18) 0.0511(18) 0.044(2) 0.0089(16) 0.0154(16) 0.0097(13)
 C6 0.0399(18) 0.0321(15) 0.044(2) -0.0020(14) 0.0092(16) -0.0094(12)
 C10 0.0308(17) 0.0327(15) 0.055(2) 0.0137(15) 0.0135(16) -0.0003(11)
 C43 0.0421(19) 0.0391(16) 0.046(2) 0.0038(15) 0.0198(17) 0.0070(13)
 C52 0.0334(17) 0.0462(17) 0.0337(18) 0.0024(15) 0.0051(15) -0.0057(13)
 C45 0.049(2) 0.057(2) 0.036(2) -0.0057(17) 0.0108(17) -0.0079(15)
 C7 0.045(2) 0.0416(17) 0.049(2) -0.0084(16) 0.0062(17) -0.0119(14)
 C4 0.0433(18) 0.0438(17) 0.042(2) 0.0085(15) 0.0147(16) -0.0066(13)
 C56 0.054(2) 0.0445(17) 0.040(2) 0.0083(15) 0.0234(17) 0.0056(14)
 C53 0.0456(18) 0.0320(15) 0.055(2) -0.0088(15) 0.0256(17) -0.0056(12)
 C60 0.0380(18) 0.0574(19) 0.0326(18) 0.0034(16) 0.0118(15) 0.0033(14)
 C24 0.0404(18) 0.0385(16) 0.047(2) -0.0033(15) 0.0177(16) 0.0050(13)
 C22 0.0317(16) 0.0407(17) 0.064(2) 0.0091(17) 0.0201(17) 0.0007(12)
 C20 0.0348(17) 0.0511(18) 0.047(2) 0.0063(16) 0.0208(16) 0.0152(13)
 C27 0.0382(17) 0.0315(15) 0.046(2) -0.0037(14) 0.0174(16) -0.0094(12)
 C9 0.0310(17) 0.0427(18) 0.060(2) 0.0109(17) 0.0104(17) 0.0003(13)
 C31 0.0373(18) 0.0496(19) 0.0370(19) 0.0009(15) -0.0007(15) 0.0039(14)
 C57 0.052(2) 0.0410(17) 0.041(2) -0.0008(15) 0.0288(17) -0.0033(14)
 C11 0.0411(18) 0.0449(18) 0.050(2) -0.0174(16) 0.0132(17) -0.0129(13)
 C44 0.059(2) 0.056(2) 0.036(2) -0.0063(16) 0.0213(18) -0.0038(16)
 C14 0.0401(18) 0.0310(15) 0.060(2) 0.0005(15) 0.0204(17) 0.0015(12)
 C32 0.0443(19) 0.0414(17) 0.048(2) 0.0129(15) 0.0151(17) 0.0070(13)
 C21 0.0300(16) 0.0527(19) 0.061(2) 0.0155(18) 0.0209(17) 0.0020(13)
 C15 0.048(2) 0.0316(16) 0.071(3) 0.0019(16) 0.0191(19) -0.0011(13)
 C8 0.0292(18) 0.0509(19) 0.062(3) 0.0080(18) 0.0017(17) -0.0102(14)
 C40 0.0500(19) 0.0345(15) 0.045(2) 0.0112(15) 0.0191(16) 0.0017(13)
 C28 0.0419(19) 0.0349(16) 0.076(3) 0.0002(17) 0.0231(19) -0.0040(13)
 C65 0.0419(19) 0.058(2) 0.050(2) -0.0051(18) 0.0091(17) -0.0008(15)
 C36 0.054(2) 0.0418(18) 0.039(2) 0.0017(15) 0.0009(17) -0.0077(14)
 C62 0.056(2) 0.076(2) 0.047(2) 0.020(2) 0.0158(19) 0.0211(18)
 C48 0.0383(19) 0.065(2) 0.074(3) 0.014(2) 0.0177(19) 0.0172(15)
 C64 0.0344(18) 0.0458(18) 0.072(3) 0.0052(18) 0.0167(18) 0.0047(13)
 C25 0.068(2) 0.059(2) 0.046(2) -0.0059(18) 0.0247(19) 0.0123(17)
 C34 0.049(2) 0.056(2) 0.042(2) 0.0071(17) 0.0204(17) 0.0082(15)
 C33 0.054(2) 0.0378(17) 0.052(2) 0.0135(16) 0.0190(18) 0.0033(14)
 C26 0.078(3) 0.0363(17) 0.059(3) 0.0003(17) 0.021(2) 0.0086(16)
 C35 0.056(2) 0.0443(18) 0.041(2) -0.0041(16) 0.0043(18) 0.0090(15)
 C47 0.0384(19) 0.059(2) 0.061(3) -0.0093(19) 0.0138(18) 0.0012(15)
 C29 0.058(2) 0.0428(18) 0.063(3) 0.0055(18) 0.010(2) -0.0154(15)
 C49 0.0340(19) 0.076(2) 0.047(2) 0.0044(19) 0.0057(17) -0.0034(16)
 C16 0.077(3) 0.053(2) 0.071(3) -0.0071(19) 0.041(2) -0.0050(17)
 C12 0.068(2) 0.054(2) 0.064(3) -0.0165(19) 0.022(2) 0.0024(17)
 C30 0.045(2) 0.059(2) 0.063(3) 0.0066(19) 0.0081(19) 0.0040(16)
 C13 0.055(2) 0.068(2) 0.056(3) -0.012(2) 0.0057(19) 0.0223(18)
 C61 0.048(2) 0.079(3) 0.067(3) -0.011(2) 0.013(2) -0.0125(18)
 C50 0.042(2) 0.098(3) 0.074(3) 0.012(3) 0.008(2) 0.0109(19)
 C51 0.041(2) 0.108(3) 0.087(3) 0.025(3) 0.016(2) -0.014(2)

_geom_special_details
;
 All esds (except the esd in the dihedral angle between two l.s. planes)
 are estimated using the full covariance matrix.  The cell esds are taken
 into account individually in the estimation of esds in distances, angles
 and torsion angles; correlations between esds in cell parameters are only
 used when they are defined by crystal symmetry.  An approximate (isotropic)
 treatment of cell esds is used for estimating esds involving l.s. planes.
;
loop_
  _geom_bond_atom_site_label_1
  _geom_bond_atom_site_label_2
  _geom_bond_distance
  _geom_bond_site_symmetry_2
  _geom_bond_publ_flag
 Ca1 N2 2.355(2) . ?
 Ca1 N1 2.341(2) . ?
 Ca1 C31 2.971(3) . ?
 Ca1 C32 2.870(3) . ?
 Ca1 C36 2.947(3) . ?
 Ca1 C34 2.859(3) . ?
 Ca1 C33 2.778(3) . ?
 Ca1 C35 2.904(3) . ?
 Ca1 H1 2.08(2) . ?
 Ca2 N4 2.353(2) . ?
 Ca2 N3 2.353(2) . ?
 Ca2 C32 2.526(3) . ?
 Ca2 C33 3.088(3) . ?
 Ca2 H1 2.19(2) . ?
 N4 C39 1.333(3) . ?
 N4 C54 1.436(3) . ?
 N2 C3 1.321(3) . ?
 N2 C18 1.436(3) . ?
 N1 C5 1.439(3) . ?
 N1 C1 1.332(3) . ?
 N3 C37 1.338(3) . ?
 N3 C41 1.435(3) . ?
 C38 H38 0.9500 . ?
 C38 C37 1.398(4) . ?
 C38 C39 1.406(4) . ?
 C5 C6 1.411(4) . ?
 C5 C10 1.410(4) . ?
 C37 C40 1.515(4) . ?
 C2 C3 1.407(4) . ?
 C2 C1 1.407(4) . ?
 C2 H2 0.86(2) . ?
 C3 C17 1.512(4) . ?
 C42 C41 1.421(3) . ?
 C42 C46 1.517(4) . ?
 C42 C43 1.394(4) . ?
 C39 C53 1.519(4) . ?
 C59 C54 1.426(4) . ?
 C59 C63 1.510(4) . ?
 C59 C58 1.395(4) . ?
 C54 C55 1.402(4) . ?
 C55 C56 1.387(4) . ?
 C55 C60 1.531(4) . ?
 C18 C23 1.405(3) . ?
 C18 C19 1.411(4) . ?
 C41 C52 1.395(4) . ?
 C63 H63 1.0000 . ?
 C63 C65 1.532(4) . ?
 C63 C64 1.532(3) . ?
 C23 C22 1.396(4) . ?
 C23 C27 1.531(4) . ?
 C58 H58 0.9500 . ?
 C58 C57 1.386(4) . ?
 C17 H17A 0.9800 . ?
 C17 H17B 0.9800 . ?
 C17 H17C 0.9800 . ?
 C1 C4 1.521(3) . ?
 C19 C24 1.526(4) . ?
 C19 C20 1.392(4) . ?
 C46 H46 1.0000 . ?
 C46 C48 1.534(4) . ?
 C46 C47 1.532(4) . ?
 C6 C7 1.389(4) . ?
 C6 C11 1.517(4) . ?
 C10 C9 1.394(4) . ?
 C10 C14 1.514(4) . ?
 C43 H43 0.9500 . ?
 C43 C44 1.381(4) . ?
 C52 C45 1.394(4) . ?
 C52 C49 1.524(4) . ?
 C45 H45 0.9500 . ?
 C45 C44 1.377(4) . ?
 C7 H7 0.9500 . ?
 C7 C8 1.377(4) . ?
 C4 H4A 0.9800 . ?
 C4 H4B 0.9800 . ?
 C4 H4C 0.9800 . ?
 C56 H56 0.9500 . ?
 C56 C57 1.375(4) . ?
 C53 H53A 0.9800 . ?
 C53 H53B 0.9800 . ?
 C53 H53C 0.9800 . ?
 C60 H60 1.0000 . ?
 C60 C62 1.534(4) . ?
 C60 C61 1.526(4) . ?
 C24 H24 1.0000 . ?
 C24 C25 1.527(4) . ?
 C24 C26 1.542(4) . ?
 C22 H22 0.9500 . ?
 C22 C21 1.377(4) . ?
 C20 H20 0.9500 . ?
 C20 C21 1.374(4) . ?
 C27 H27 1.0000 . ?
 C27 C28 1.536(4) . ?
 C27 C29 1.532(4) . ?
 C9 H9 0.9500 . ?
 C9 C8 1.381(4) . ?
 C31 C32 1.408(4) . ?
 C31 C36 1.398(4) . ?
 C31 C30 1.515(4) . ?
 C57 H57 0.9500 . ?
 C11 H11 1.0000 . ?
 C11 C12 1.532(4) . ?
 C11 C13 1.523(4) . ?
 C44 H44 0.9500 . ?
 C14 H14 1.0000 . ?
 C14 C15 1.532(4) . ?
 C14 C16 1.530(4) . ?
 C32 C33 1.412(4) . ?
 C21 H21 0.9500 . ?
 C15 H15A 0.9800 . ?
 C15 H15B 0.9800 . ?
 C15 H15C 0.9800 . ?
 C8 H8 0.9500 . ?
 C40 H40A 0.9800 . ?
 C40 H40B 0.9800 . ?
 C40 H40C 0.9800 . ?
 C28 H28A 0.9800 . ?
 C28 H28B 0.9800 . ?
 C28 H28C 0.9800 . ?
 C65 H65A 0.9800 . ?
 C65 H65B 0.9800 . ?
 C65 H65C 0.9800 . ?
 C36 H36 0.9500 . ?
 C36 C35 1.403(4) . ?
 C62 H62A 0.9800 . ?
 C62 H62B 0.9800 . ?
 C62 H62C 0.9800 . ?
 C48 H48A 0.9800 . ?
 C48 H48B 0.9800 . ?
 C48 H48C 0.9800 . ?
 C64 H64A 0.9800 . ?
 C64 H64B 0.9800 . ?
 C64 H64C 0.9800 . ?
 C25 H25A 0.9800 . ?
 C25 H25B 0.9800 . ?
 C25 H25C 0.9800 . ?
 C34 H34 0.9500 . ?
 C34 C33 1.394(4) . ?
 C34 C35 1.380(4) . ?
 C33 H33 0.9500 . ?
 C26 H26A 0.9800 . ?
 C26 H26B 0.9800 . ?
 C26 H26C 0.9800 . ?
 C35 H35 0.9500 . ?
 C47 H47A 0.9800 . ?
 C47 H47B 0.9800 . ?
 C47 H47C 0.9800 . ?
 C29 H29A 0.9800 . ?
 C29 H29B 0.9800 . ?
 C29 H29C 0.9800 . ?
 C49 H49 1.0000 . ?
 C49 C50 1.536(5) . ?
 C49 C51 1.532(4) . ?
 C16 H16A 0.9800 . ?
 C16 H16B 0.9800 . ?
 C16 H16C 0.9800 . ?
 C12 H12A 0.9800 . ?
 C12 H12B 0.9800 . ?
 C12 H12C 0.9800 . ?
 C30 H30A 0.9800 . ?
 C30 H30B 0.9800 . ?
 C30 H30C 0.9800 . ?
 C13 H13A 0.9800 . ?
 C13 H13B 0.9800 . ?
 C13 H13C 0.9800 . ?
 C61 H61A 0.9800 . ?
 C61 H61B 0.9800 . ?
 C61 H61C 0.9800 . ?
 C50 H50A 0.9800 . ?
 C50 H50B 0.9800 . ?
 C50 H50C 0.9800 . ?
 C51 H51A 0.9800 . ?
 C51 H51B 0.9800 . ?
 C51 H51C 0.9800 . ?

loop_
  _geom_angle_atom_site_label_1
  _geom_angle_atom_site_label_2
  _geom_angle_atom_site_label_3
  _geom_angle
  _geom_angle_site_symmetry_1
  _geom_angle_site_symmetry_3
  _geom_angle_publ_flag
 N2 Ca1 C31 156.09(8) . . ?
 N2 Ca1 C32 147.02(8) . . ?
 N2 Ca1 C36 130.97(8) . . ?
 N2 Ca1 C34 101.87(9) . . ?
 N2 Ca1 C33 118.62(8) . . ?
 N2 Ca1 C35 107.09(8) . . ?
 N2 Ca1 H1 103.3(7) . . ?
 N1 Ca1 N2 79.83(7) . . ?
 N1 Ca1 C31 105.83(8) . . ?
 N1 Ca1 C32 131.55(8) . . ?
 N1 Ca1 C36 94.45(8) . . ?
 N1 Ca1 C34 132.49(9) . . ?
 N1 Ca1 C33 151.20(9) . . ?
 N1 Ca1 C35 105.70(9) . . ?
 N1 Ca1 H1 121.9(7) . . ?
 C31 Ca1 H1 93.4(7) . . ?
 C32 Ca1 C31 27.83(8) . . ?
 C32 Ca1 C36 50.02(9) . . ?
 C32 Ca1 C35 59.87(9) . . ?
 C32 Ca1 H1 70.9(7) . . ?
 C36 Ca1 C31 27.32(8) . . ?
 C36 Ca1 H1 120.0(7) . . ?
 C34 Ca1 C31 56.88(9) . . ?
 C34 Ca1 C32 51.54(9) . . ?
 C34 Ca1 C36 48.56(9) . . ?
 C34 Ca1 C35 27.70(8) . . ?
 C34 Ca1 H1 104.1(7) . . ?
 C33 Ca1 C31 48.26(9) . . ?
 C33 Ca1 C32 28.91(8) . . ?
 C33 Ca1 C36 56.77(9) . . ?
 C33 Ca1 C34 28.58(8) . . ?
 C33 Ca1 C35 49.74(9) . . ?
 C33 Ca1 H1 77.6(8) . . ?
 C35 Ca1 C31 49.04(9) . . ?
 C35 Ca1 C36 27.74(8) . . ?
 C35 Ca1 H1 126.9(8) . . ?
 N4 Ca2 N3 80.18(7) . . ?
 N4 Ca2 C32 156.23(8) . . ?
 N4 Ca2 C33 176.90(8) . . ?
 N4 Ca2 H1 109.5(7) . . ?
 N3 Ca2 C32 109.50(9) . . ?
 N3 Ca2 C33 99.02(8) . . ?
 N3 Ca2 H1 142.0(6) . . ?
 C32 Ca2 C33 26.82(8) . . ?
 C32 Ca2 H1 76.8(7) . . ?
 C33 Ca2 H1 69.3(7) . . ?
 C39 N4 Ca2 129.74(17) . . ?
 C39 N4 C54 118.1(2) . . ?
 C54 N4 Ca2 111.79(14) . . ?
 C3 N2 Ca1 125.08(17) . . ?
 C3 N2 C18 121.2(2) . . ?
 C18 N2 Ca1 112.78(17) . . ?
 C5 N1 Ca1 114.75(17) . . ?
 C1 N1 Ca1 124.35(16) . . ?
 C1 N1 C5 119.8(2) . . ?
 C37 N3 Ca2 129.48(18) . . ?
 C37 N3 C41 119.1(2) . . ?
 C41 N3 Ca2 110.59(14) . . ?
 C37 C38 H38 114.4 . . ?
 C37 C38 C39 131.3(2) . . ?
 C39 C38 H38 114.4 . . ?
 C6 C5 N1 118.5(2) . . ?
 C10 C5 N1 120.0(2) . . ?
 C10 C5 C6 121.2(2) . . ?
 N3 C37 C38 124.6(2) . . ?
 N3 C37 C40 120.6(3) . . ?
 C38 C37 C40 114.8(2) . . ?
 C3 C2 H2 118.6(16) . . ?
 C1 C2 C3 130.7(3) . . ?
 C1 C2 H2 110.7(16) . . ?
 N2 C3 C2 124.3(3) . . ?
 N2 C3 C17 121.8(2) . . ?
 C2 C3 C17 113.9(3) . . ?
 C41 C42 C46 121.2(3) . . ?
 C43 C42 C41 117.8(3) . . ?
 C43 C42 C46 120.9(2) . . ?
 N4 C39 C38 124.4(2) . . ?
 N4 C39 C53 120.3(2) . . ?
 C38 C39 C53 115.3(2) . . ?
 C54 C59 C63 121.6(2) . . ?
 C58 C59 C54 118.1(3) . . ?
 C58 C59 C63 120.2(2) . . ?
 C59 C54 N4 118.4(2) . . ?
 C55 C54 N4 120.9(2) . . ?
 C55 C54 C59 120.5(2) . . ?
 C54 C55 C60 121.8(2) . . ?
 C56 C55 C54 118.4(3) . . ?
 C56 C55 C60 119.8(3) . . ?
 C23 C18 N2 121.5(2) . . ?
 C23 C18 C19 120.5(2) . . ?
 C19 C18 N2 117.8(2) . . ?
 C42 C41 N3 118.2(2) . . ?
 C52 C41 N3 120.9(2) . . ?
 C52 C41 C42 120.5(3) . . ?
 C59 C63 H63 107.4 . . ?
 C59 C63 C65 111.0(2) . . ?
 C59 C63 C64 113.4(3) . . ?
 C65 C63 H63 107.4 . . ?
 C64 C63 H63 107.4 . . ?
 C64 C63 C65 109.9(2) . . ?
 C18 C23 C27 122.7(2) . . ?
 C22 C23 C18 118.8(3) . . ?
 C22 C23 C27 118.6(2) . . ?
 C59 C58 H58 119.3 . . ?
 C57 C58 C59 121.4(3) . . ?
 C57 C58 H58 119.3 . . ?
 C3 C17 H17A 109.5 . . ?
 C3 C17 H17B 109.5 . . ?
 C3 C17 H17C 109.5 . . ?
 H17A C17 H17B 109.5 . . ?
 H17A C17 H17C 109.5 . . ?
 H17B C17 H17C 109.5 . . ?
 N1 C1 C2 124.1(2) . . ?
 N1 C1 C4 120.1(2) . . ?
 C2 C1 C4 115.9(3) . . ?
 C18 C19 C24 119.9(2) . . ?
 C20 C19 C18 118.2(3) . . ?
 C20 C19 C24 121.9(3) . . ?
 C42 C46 H46 107.7 . . ?
 C42 C46 C48 113.6(3) . . ?
 C42 C46 C47 110.9(2) . . ?
 C48 C46 H46 107.7 . . ?
 C47 C46 H46 107.7 . . ?
 C47 C46 C48 109.2(2) . . ?
 C5 C6 C11 120.1(2) . . ?
 C7 C6 C5 118.2(3) . . ?
 C7 C6 C11 121.8(3) . . ?
 C5 C10 C14 121.9(3) . . ?
 C9 C10 C5 118.0(3) . . ?
 C9 C10 C14 120.2(3) . . ?
 C42 C43 H43 119.3 . . ?
 C44 C43 C42 121.4(3) . . ?
 C44 C43 H43 119.3 . . ?
 C41 C52 C49 122.0(3) . . ?
 C45 C52 C41 119.4(3) . . ?
 C45 C52 C49 118.6(3) . . ?
 C52 C45 H45 119.7 . . ?
 C44 C45 C52 120.6(3) . . ?
 C44 C45 H45 119.7 . . ?
 C6 C7 H7 119.4 . . ?
 C8 C7 C6 121.2(3) . . ?
 C8 C7 H7 119.4 . . ?
 C1 C4 H4A 109.5 . . ?
 C1 C4 H4B 109.5 . . ?
 C1 C4 H4C 109.5 . . ?
 H4A C4 H4B 109.5 . . ?
 H4A C4 H4C 109.5 . . ?
 H4B C4 H4C 109.5 . . ?
 C55 C56 H56 118.8 . . ?
 C57 C56 C55 122.4(3) . . ?
 C57 C56 H56 118.8 . . ?
 C39 C53 H53A 109.5 . . ?
 C39 C53 H53B 109.5 . . ?
 C39 C53 H53C 109.5 . . ?
 H53A C53 H53B 109.5 . . ?
 H53A C53 H53C 109.5 . . ?
 H53B C53 H53C 109.5 . . ?
 C55 C60 H60 107.4 . . ?
 C55 C60 C62 112.7(2) . . ?
 C62 C60 H60 107.4 . . ?
 C61 C60 C55 111.3(2) . . ?
 C61 C60 H60 107.4 . . ?
 C61 C60 C62 110.3(3) . . ?
 C19 C24 H24 107.5 . . ?
 C19 C24 C26 110.7(3) . . ?
 C25 C24 C19 113.9(2) . . ?
 C25 C24 H24 107.5 . . ?
 C25 C24 C26 109.4(2) . . ?
 C26 C24 H24 107.5 . . ?
 C23 C22 H22 119.6 . . ?
 C21 C22 C23 120.8(3) . . ?
 C21 C22 H22 119.6 . . ?
 C19 C20 H20 119.2 . . ?
 C21 C20 C19 121.5(3) . . ?
 C21 C20 H20 119.2 . . ?
 C23 C27 H27 107.9 . . ?
 C23 C27 C28 111.0(2) . . ?
 C23 C27 C29 112.1(2) . . ?
 C28 C27 H27 107.9 . . ?
 C29 C27 H27 107.9 . . ?
 C29 C27 C28 109.9(2) . . ?
 C10 C9 H9 119.5 . . ?
 C8 C9 C10 121.1(3) . . ?
 C8 C9 H9 119.5 . . ?
 C32 C31 Ca1 72.06(17) . . ?
 C32 C31 C30 120.1(3) . . ?
 C36 C31 Ca1 75.35(18) . . ?
 C36 C31 C32 122.5(3) . . ?
 C36 C31 C30 117.4(3) . . ?
 C30 C31 Ca1 126.9(2) . . ?
 C58 C57 H57 120.4 . . ?
 C56 C57 C58 119.2(3) . . ?
 C56 C57 H57 120.4 . . ?
 C6 C11 H11 107.4 . . ?
 C6 C11 C12 114.1(3) . . ?
 C6 C11 C13 110.8(3) . . ?
 C12 C11 H11 107.4 . . ?
 C13 C11 H11 107.4 . . ?
 C13 C11 C12 109.4(3) . . ?
 C43 C44 H44 119.9 . . ?
 C45 C44 C43 120.3(3) . . ?
 C45 C44 H44 119.9 . . ?
 C10 C14 H14 107.5 . . ?
 C10 C14 C15 111.4(3) . . ?
 C10 C14 C16 112.7(2) . . ?
 C15 C14 H14 107.5 . . ?
 C16 C14 H14 107.5 . . ?
 C16 C14 C15 110.0(2) . . ?
 Ca2 C32 Ca1 88.49(10) . . ?
 C31 C32 Ca1 80.11(17) . . ?
 C31 C32 Ca2 139.4(2) . . ?
 C31 C32 C33 113.4(3) . . ?
 C33 C32 Ca1 71.95(17) . . ?
 C33 C32 Ca2 99.4(2) . . ?
 C22 C21 H21 119.9 . . ?
 C20 C21 C22 120.2(3) . . ?
 C20 C21 H21 119.9 . . ?
 C14 C15 H15A 109.5 . . ?
 C14 C15 H15B 109.5 . . ?
 C14 C15 H15C 109.5 . . ?
 H15A C15 H15B 109.5 . . ?
 H15A C15 H15C 109.5 . . ?
 H15B C15 H15C 109.5 . . ?
 C7 C8 C9 120.4(3) . . ?
 C7 C8 H8 119.8 . . ?
 C9 C8 H8 119.8 . . ?
 C37 C40 H40A 109.5 . . ?
 C37 C40 H40B 109.5 . . ?
 C37 C40 H40C 109.5 . . ?
 H40A C40 H40B 109.5 . . ?
 H40A C40 H40C 109.5 . . ?
 H40B C40 H40C 109.5 . . ?
 C27 C28 H28A 109.5 . . ?
 C27 C28 H28B 109.5 . . ?
 C27 C28 H28C 109.5 . . ?
 H28A C28 H28B 109.5 . . ?
 H28A C28 H28C 109.5 . . ?
 H28B C28 H28C 109.5 . . ?
 C63 C65 H65A 109.5 . . ?
 C63 C65 H65B 109.5 . . ?
 C63 C65 H65C 109.5 . . ?
 H65A C65 H65B 109.5 . . ?
 H65A C65 H65C 109.5 . . ?
 H65B C65 H65C 109.5 . . ?
 Ca1 C36 H36 119.7 . . ?
 C31 C36 Ca1 77.33(19) . . ?
 C31 C36 H36 119.4 . . ?
 C31 C36 C35 121.1(3) . . ?
 C35 C36 Ca1 74.43(18) . . ?
 C35 C36 H36 119.4 . . ?
 C60 C62 H62A 109.5 . . ?
 C60 C62 H62B 109.5 . . ?
 C60 C62 H62C 109.5 . . ?
 H62A C62 H62B 109.5 . . ?
 H62A C62 H62C 109.5 . . ?
 H62B C62 H62C 109.5 . . ?
 C46 C48 H48A 109.5 . . ?
 C46 C48 H48B 109.5 . . ?
 C46 C48 H48C 109.5 . . ?
 H48A C48 H48B 109.5 . . ?
 H48A C48 H48C 109.5 . . ?
 H48B C48 H48C 109.5 . . ?
 C63 C64 H64A 109.5 . . ?
 C63 C64 H64B 109.5 . . ?
 C63 C64 H64C 109.5 . . ?
 H64A C64 H64B 109.5 . . ?
 H64A C64 H64C 109.5 . . ?
 H64B C64 H64C 109.5 . . ?
 C24 C25 H25A 109.5 . . ?
 C24 C25 H25B 109.5 . . ?
 C24 C25 H25C 109.5 . . ?
 H25A C25 H25B 109.5 . . ?
 H25A C25 H25C 109.5 . . ?
 H25B C25 H25C 109.5 . . ?
 Ca1 C34 H34 120.3 . . ?
 C33 C34 Ca1 72.46(19) . . ?
 C33 C34 H34 120.4 . . ?
 C35 C34 Ca1 77.94(19) . . ?
 C35 C34 H34 120.4 . . ?
 C35 C34 C33 119.2(3) . . ?
 Ca1 C33 Ca2 79.86(8) . . ?
 Ca1 C33 H33 114.4 . . ?
 Ca2 C33 H33 68.4 . . ?
 C32 C33 Ca1 79.15(18) . . ?
 C32 C33 Ca2 53.80(17) . . ?
 C32 C33 H33 117.4 . . ?
 C34 C33 Ca1 78.96(18) . . ?
 C34 C33 Ca2 158.4(2) . . ?
 C34 C33 C32 125.2(3) . . ?
 C34 C33 H33 117.4 . . ?
 C24 C26 H26A 109.5 . . ?
 C24 C26 H26B 109.5 . . ?
 C24 C26 H26C 109.5 . . ?
 H26A C26 H26B 109.5 . . ?
 H26A C26 H26C 109.5 . . ?
 H26B C26 H26C 109.5 . . ?
 Ca1 C35 H35 117.9 . . ?
 C36 C35 Ca1 77.83(19) . . ?
 C36 C35 H35 120.9 . . ?
 C34 C35 Ca1 74.36(19) . . ?
 C34 C35 C36 118.3(3) . . ?
 C34 C35 H35 120.9 . . ?
 C46 C47 H47A 109.5 . . ?
 C46 C47 H47B 109.5 . . ?
 C46 C47 H47C 109.5 . . ?
 H47A C47 H47B 109.5 . . ?
 H47A C47 H47C 109.5 . . ?
 H47B C47 H47C 109.5 . . ?
 C27 C29 H29A 109.5 . . ?
 C27 C29 H29B 109.5 . . ?
 C27 C29 H29C 109.5 . . ?
 H29A C29 H29B 109.5 . . ?
 H29A C29 H29C 109.5 . . ?
 H29B C29 H29C 109.5 . . ?
 C52 C49 H49 107.6 . . ?
 C52 C49 C50 111.7(3) . . ?
 C52 C49 C51 111.3(3) . . ?
 C50 C49 H49 107.6 . . ?
 C51 C49 H49 107.6 . . ?
 C51 C49 C50 110.7(3) . . ?
 C14 C16 H16A 109.5 . . ?
 C14 C16 H16B 109.5 . . ?
 C14 C16 H16C 109.5 . . ?
 H16A C16 H16B 109.5 . . ?
 H16A C16 H16C 109.5 . . ?
 H16B C16 H16C 109.5 . . ?
 C11 C12 H12A 109.5 . . ?
 C11 C12 H12B 109.5 . . ?
 C11 C12 H12C 109.5 . . ?
 H12A C12 H12B 109.5 . . ?
 H12A C12 H12C 109.5 . . ?
 H12B C12 H12C 109.5 . . ?
 C31 C30 H30A 109.5 . . ?
 C31 C30 H30B 109.5 . . ?
 C31 C30 H30C 109.5 . . ?
 H30A C30 H30B 109.5 . . ?
 H30A C30 H30C 109.5 . . ?
 H30B C30 H30C 109.5 . . ?
 C11 C13 H13A 109.5 . . ?
 C11 C13 H13B 109.5 . . ?
 C11 C13 H13C 109.5 . . ?
 H13A C13 H13B 109.5 . . ?
 H13A C13 H13C 109.5 . . ?
 H13B C13 H13C 109.5 . . ?
 C60 C61 H61A 109.5 . . ?
 C60 C61 H61B 109.5 . . ?
 C60 C61 H61C 109.5 . . ?
 H61A C61 H61B 109.5 . . ?
 H61A C61 H61C 109.5 . . ?
 H61B C61 H61C 109.5 . . ?
 C49 C50 H50A 109.5 . . ?
 C49 C50 H50B 109.5 . . ?
 C49 C50 H50C 109.5 . . ?
 H50A C50 H50B 109.5 . . ?
 H50A C50 H50C 109.5 . . ?
 H50B C50 H50C 109.5 . . ?
 C49 C51 H51A 109.5 . . ?
 C49 C51 H51B 109.5 . . ?
 C49 C51 H51C 109.5 . . ?
 H51A C51 H51B 109.5 . . ?
 H51A C51 H51C 109.5 . . ?
 H51B C51 H51C 109.5 . . ?

loop_
  _geom_torsion_atom_site_label_1
  _geom_torsion_atom_site_label_2
  _geom_torsion_atom_site_label_3
  _geom_torsion_atom_site_label_4
  _geom_torsion
  _geom_torsion_site_symmetry_1
  _geom_torsion_site_symmetry_2
  _geom_torsion_site_symmetry_3
  _geom_torsion_site_symmetry_4
  _geom_torsion_publ_flag
 Ca1 N2 C3 C2 -16.1(4) . . . . ?
 Ca1 N2 C3 C17 165.61(17) . . . . ?
 Ca1 N2 C18 C23 -91.0(3) . . . . ?
 Ca1 N2 C18 C19 83.9(2) . . . . ?
 Ca1 N1 C5 C6 -92.8(3) . . . . ?
 Ca1 N1 C5 C10 82.1(3) . . . . ?
 Ca1 N1 C1 C2 22.6(3) . . . . ?
 Ca1 N1 C1 C4 -158.71(18) . . . . ?
 Ca1 C31 C32 Ca2 75.8(3) . . . . ?
 Ca1 C31 C32 C33 -65.3(2) . . . . ?
 Ca1 C31 C36 C35 62.8(3) . . . . ?
 Ca1 C32 C33 Ca2 85.30(11) . . . . ?
 Ca1 C32 C33 C34 -68.1(3) . . . . ?
 Ca1 C36 C35 C34 64.6(3) . . . . ?
 Ca1 C34 C33 Ca2 -11.3(6) . . . . ?
 Ca1 C34 C33 C32 68.1(3) . . . . ?
 Ca1 C34 C35 C36 -66.5(3) . . . . ?
 Ca2 N4 C39 C38 -0.7(4) . . . . ?
 Ca2 N4 C39 C53 -179.63(18) . . . . ?
 Ca2 N4 C54 C59 95.0(2) . . . . ?
 Ca2 N4 C54 C55 -80.3(3) . . . . ?
 Ca2 N3 C37 C38 -4.2(4) . . . . ?
 Ca2 N3 C37 C40 174.66(18) . . . . ?
 Ca2 N3 C41 C42 83.8(2) . . . . ?
 Ca2 N3 C41 C52 -90.1(2) . . . . ?
 Ca2 C32 C33 Ca1 -85.30(11) . . . . ?
 Ca2 C32 C33 C34 -153.4(3) . . . . ?
 N4 C54 C55 C56 177.0(2) . . . . ?
 N4 C54 C55 C60 -4.8(4) . . . . ?
 N2 C18 C23 C22 174.4(3) . . . . ?
 N2 C18 C23 C27 -4.3(4) . . . . ?
 N2 C18 C19 C24 8.2(4) . . . . ?
 N2 C18 C19 C20 -173.7(3) . . . . ?
 N1 C5 C6 C7 174.6(3) . . . . ?
 N1 C5 C6 C11 -5.6(4) . . . . ?
 N1 C5 C10 C9 -175.0(3) . . . . ?
 N1 C5 C10 C14 3.5(4) . . . . ?
 N3 C41 C52 C45 174.4(2) . . . . ?
 N3 C41 C52 C49 -4.1(4) . . . . ?
 C5 N1 C1 C2 -170.3(2) . . . . ?
 C5 N1 C1 C4 8.4(4) . . . . ?
 C5 C6 C7 C8 0.6(5) . . . . ?
 C5 C6 C11 C12 149.1(3) . . . . ?
 C5 C6 C11 C13 -86.9(3) . . . . ?
 C5 C10 C9 C8 0.5(4) . . . . ?
 C5 C10 C14 C15 -100.8(3) . . . . ?
 C5 C10 C14 C16 134.9(3) . . . . ?
 C37 N3 C41 C42 -105.5(3) . . . . ?
 C37 N3 C41 C52 80.6(3) . . . . ?
 C37 C38 C39 N4 -4.9(5) . . . . ?
 C37 C38 C39 C53 174.0(3) . . . . ?
 C3 N2 C18 C23 78.7(3) . . . . ?
 C3 N2 C18 C19 -106.5(3) . . . . ?
 C3 C2 C1 N1 9.2(5) . . . . ?
 C3 C2 C1 C4 -169.5(3) . . . . ?
 C42 C41 C52 C45 0.7(4) . . . . ?
 C42 C41 C52 C49 -177.8(2) . . . . ?
 C42 C43 C44 C45 -0.2(5) . . . . ?
 C39 N4 C54 C59 -78.9(3) . . . . ?
 C39 N4 C54 C55 105.8(3) . . . . ?
 C39 C38 C37 N3 7.6(5) . . . . ?
 C39 C38 C37 C40 -171.3(3) . . . . ?
 C59 C54 C55 C56 1.8(4) . . . . ?
 C59 C54 C55 C60 -180.0(2) . . . . ?
 C59 C58 C57 C56 2.6(4) . . . . ?
 C54 N4 C39 C38 171.9(2) . . . . ?
 C54 N4 C39 C53 -7.0(4) . . . . ?
 C54 C59 C63 C65 -88.0(3) . . . . ?
 C54 C59 C63 C64 147.6(2) . . . . ?
 C54 C59 C58 C57 -1.2(4) . . . . ?
 C54 C55 C56 C57 -0.3(4) . . . . ?
 C54 C55 C60 C62 139.8(3) . . . . ?
 C54 C55 C60 C61 -95.7(3) . . . . ?
 C55 C56 C57 C58 -1.9(4) . . . . ?
 C18 N2 C3 C2 175.6(2) . . . . ?
 C18 N2 C3 C17 -2.7(4) . . . . ?
 C18 C23 C22 C21 -0.8(4) . . . . ?
 C18 C23 C27 C28 118.4(3) . . . . ?
 C18 C23 C27 C29 -118.3(3) . . . . ?
 C18 C19 C24 C25 -159.6(3) . . . . ?
 C18 C19 C24 C26 76.5(3) . . . . ?
 C18 C19 C20 C21 -0.9(4) . . . . ?
 C41 N3 C37 C38 -172.8(2) . . . . ?
 C41 N3 C37 C40 6.0(4) . . . . ?
 C41 C42 C46 C48 -154.5(3) . . . . ?
 C41 C42 C46 C47 82.1(3) . . . . ?
 C41 C42 C43 C44 0.6(4) . . . . ?
 C41 C52 C45 C44 -0.3(4) . . . . ?
 C41 C52 C49 C50 -120.9(3) . . . . ?
 C41 C52 C49 C51 114.8(3) . . . . ?
 C63 C59 C54 N4 0.8(3) . . . . ?
 C63 C59 C54 C55 176.1(2) . . . . ?
 C63 C59 C58 C57 -178.4(2) . . . . ?
 C23 C18 C19 C24 -176.9(2) . . . . ?
 C23 C18 C19 C20 1.2(4) . . . . ?
 C23 C22 C21 C20 1.1(5) . . . . ?
 C58 C59 C54 N4 -176.4(2) . . . . ?
 C58 C59 C54 C55 -1.0(4) . . . . ?
 C58 C59 C63 C65 89.1(3) . . . . ?
 C58 C59 C63 C64 -35.2(3) . . . . ?
 C1 N1 C5 C6 98.9(3) . . . . ?
 C1 N1 C5 C10 -86.2(3) . . . . ?
 C1 C2 C3 N2 -12.9(5) . . . . ?
 C1 C2 C3 C17 165.5(3) . . . . ?
 C19 C18 C23 C22 -0.3(4) . . . . ?
 C19 C18 C23 C27 -179.1(3) . . . . ?
 C19 C20 C21 C22 -0.2(5) . . . . ?
 C46 C42 C41 N3 7.7(4) . . . . ?
 C46 C42 C41 C52 -178.5(2) . . . . ?
 C46 C42 C43 C44 178.2(3) . . . . ?
 C6 C5 C10 C9 -0.2(4) . . . . ?
 C6 C5 C10 C14 178.2(3) . . . . ?
 C6 C7 C8 C9 -0.4(5) . . . . ?
 C10 C5 C6 C7 -0.3(4) . . . . ?
 C10 C5 C6 C11 179.6(3) . . . . ?
 C10 C9 C8 C7 -0.2(5) . . . . ?
 C43 C42 C41 N3 -174.7(2) . . . . ?
 C43 C42 C41 C52 -0.8(4) . . . . ?
 C43 C42 C46 C48 27.9(4) . . . . ?
 C43 C42 C46 C47 -95.4(3) . . . . ?
 C52 C45 C44 C43 0.0(5) . . . . ?
 C45 C52 C49 C50 60.6(4) . . . . ?
 C45 C52 C49 C51 -63.7(4) . . . . ?
 C7 C6 C11 C12 -31.1(4) . . . . ?
 C7 C6 C11 C13 92.9(4) . . . . ?
 C56 C55 C60 C62 -42.0(4) . . . . ?
 C56 C55 C60 C61 82.5(3) . . . . ?
 C60 C55 C56 C57 -178.6(3) . . . . ?
 C24 C19 C20 C21 177.1(3) . . . . ?
 C22 C23 C27 C28 -60.3(3) . . . . ?
 C22 C23 C27 C29 63.0(3) . . . . ?
 C20 C19 C24 C25 22.4(4) . . . . ?
 C20 C19 C24 C26 -101.5(3) . . . . ?
 C27 C23 C22 C21 178.0(3) . . . . ?
 C9 C10 C14 C15 77.6(3) . . . . ?
 C9 C10 C14 C16 -46.7(4) . . . . ?
 C31 C32 C33 Ca1 70.3(3) . . . . ?
 C31 C32 C33 Ca2 155.6(3) . . . . ?
 C31 C32 C33 C34 2.2(5) . . . . ?
 C31 C36 C35 Ca1 -64.3(3) . . . . ?
 C31 C36 C35 C34 0.3(5) . . . . ?
 C11 C6 C7 C8 -179.3(3) . . . . ?
 C14 C10 C9 C8 -178.0(3) . . . . ?
 C32 C31 C36 Ca1 -57.1(3) . . . . ?
 C32 C31 C36 C35 5.7(5) . . . . ?
 C36 C31 C32 Ca1 58.6(3) . . . . ?
 C36 C31 C32 Ca2 134.4(3) . . . . ?
 C36 C31 C32 C33 -6.7(5) . . . . ?
 C33 C34 C35 Ca1 61.8(3) . . . . ?
 C33 C34 C35 C36 -4.7(5) . . . . ?
 C35 C34 C33 Ca1 -64.7(3) . . . . ?
 C35 C34 C33 Ca2 -76.0(7) . . . . ?
 C35 C34 C33 C32 3.5(5) . . . . ?
 C49 C52 C45 C44 178.3(3) . . . . ?
 C30 C31 C32 Ca1 -122.8(3) . . . . ?
 C30 C31 C32 Ca2 -47.0(5) . . . . ?
 C30 C31 C32 C33 171.9(3) . . . . ?
 C30 C31 C36 Ca1 124.3(3) . . . . ?
 C30 C31 C36 C35 -172.9(3) . . . . ?

_smtbx_masks_special_details       ?
loop_
  _smtbx_masks_void_nr
  _smtbx_masks_void_average_x
  _smtbx_masks_void_average_y
  _smtbx_masks_void_average_z
  _smtbx_masks_void_volume
  _smtbx_masks_void_count_electrons
  _smtbx_masks_void_content
 1 -0.457 0.106 0.198 366.5 46.4 ?
 2 -0.458 0.394 0.698 366.5 46.3 ?
 3 0.517 0.606 0.302 366.5 46.2 ?
 4 -0.666 0.894 0.802 366.5 46.2 ?

_smtbx_masks_void_probe_radius     1.2
_smtbx_masks_void_truncation_radius  1.2
_shelx_res_file
;
TITL e21msh10
CELL 0.71073 12.4131 41.3998 13.7992 90 104.632 90
ZERR 4 0.0004 0.001 0.0005 0 0.004 0
LATT 1
SYMM 0.5-X,0.5+Y,0.5-Z
SFAC C H Ca N
UNIT 280 408 8 16

L.S. 10
PLAN  3
SIZE 0.156 0.174 0.28
TEMP -123
CONF
FREE Ca1 C18
FREE Ca1 C5
FREE Ca2 C54
FREE Ca2 C41
FREE Ca2 Ca1
BOND
list 4
MORE -1
BOND $H
ABIN
fmap 2 53
acta
SHEL 999 0.77
OMIT -1 2 2
OMIT 7 43 3
OMIT 0 8 1
REM <olex2.extras>
REM <HklSrc "%.\\e21msh10.hkl">
REM </olex2.extras>

WGHT    0.057300
FVAR       0.25521
CA1   3    0.271081    0.413068    0.238411    11.00000    0.02933    0.02824 =
         0.03855    0.00686    0.00707   -0.00081
CA2   3    0.360617    0.326349    0.290179    11.00000    0.03948    0.02350 =
         0.04083    0.00340    0.01879    0.00346
N4    4    0.403381    0.284734    0.189881    11.00000    0.02475    0.02614 =
         0.03179    0.00247    0.01183    0.00072
N2    4    0.093966    0.431651    0.150802    11.00000    0.02984    0.02521 =
         0.03514    0.00105    0.01157   -0.00086
N1    4    0.322245    0.455083    0.145574    11.00000    0.02660    0.02471 =
         0.03734    0.00025    0.00797   -0.00325
N3    4    0.331519    0.281145    0.383816    11.00000    0.02583    0.02761 =
         0.03348    0.00187    0.01052    0.00256
C38   1    0.368053    0.237340    0.280172    11.00000    0.03061    0.01976 =
         0.04439    0.00347    0.01395    0.00010
AFIX  43
H38   2    0.363526    0.214481    0.274555    11.00000   -1.20000
AFIX   0
C5    1    0.433427    0.467146    0.184862    11.00000    0.02580    0.03086 =
         0.04045    0.00627    0.00365   -0.00733
C37   1    0.342293    0.249713    0.365893    11.00000    0.02372    0.03155 =
         0.04219    0.00746    0.01153    0.00183
C2    1    0.150876    0.457257    0.014752    11.00000    0.03459    0.03093 =
         0.02706    0.00157    0.00591   -0.00154
C3    1    0.070511    0.445037    0.061036    11.00000    0.02924    0.02198 =
         0.03657   -0.00400    0.00568   -0.00059
C42   1    0.210251    0.301044    0.486079    11.00000    0.03781    0.03176 =
         0.03464    0.00286    0.01950    0.00121
C39   1    0.399474    0.252804    0.200853    11.00000    0.02029    0.03118 =
         0.03876   -0.00550    0.01035   -0.00144
C59   1    0.569196    0.298128    0.131136    11.00000    0.03835    0.02295 =
         0.03965   -0.00156    0.01966   -0.00131
C54   1    0.450924    0.297100    0.112699    11.00000    0.03768    0.02495 =
         0.03417   -0.00194    0.02139    0.00005
C55   1    0.383258    0.310086    0.024242    11.00000    0.04057    0.03540 =
         0.03418    0.00127    0.01755    0.00160
C18   1    0.007332    0.421723    0.196319    11.00000    0.02387    0.02892 =
         0.03541    0.00441    0.00960    0.00537
C41   1    0.317674    0.290959    0.479670    11.00000    0.03985    0.02282 =
         0.03394    0.00501    0.01488   -0.00221
C63   1    0.644177    0.286219    0.228421    11.00000    0.02861    0.03419 =
         0.04928    0.00098    0.01396   -0.00464
AFIX  13
H63   2    0.603096    0.268835    0.254484    11.00000   -1.20000
AFIX   0
C23   1   -0.051623    0.392801    0.168733    11.00000    0.02716    0.03193 =
         0.04574    0.00928    0.01343    0.00364
C58   1    0.614872    0.311870    0.058176    11.00000    0.03577    0.03164 =
         0.04959   -0.00434    0.02094   -0.00208
AFIX  43
H58   2    0.693511    0.313144    0.069711    11.00000   -1.20000
AFIX   0
C17   1   -0.048112    0.449299   -0.000282    11.00000    0.03582    0.03466 =
         0.03923    0.00756    0.01147   -0.00147
AFIX 137
H17A  2   -0.061748    0.435129   -0.059017    11.00000   -1.50000
H17B  2   -0.060012    0.471825   -0.022199    11.00000   -1.50000
H17C  2   -0.099466    0.443706    0.040624    11.00000   -1.50000
AFIX   0
C1    1    0.264829    0.463758    0.054196    11.00000    0.03542    0.02179 =
         0.03768    0.00336    0.01320    0.00166
C19   1   -0.010844    0.440593    0.275869    11.00000    0.03089    0.04031 =
         0.03663    0.00817    0.01237    0.00929
C46   1    0.109495    0.297606    0.397755    11.00000    0.03482    0.05108 =
         0.04365    0.00890    0.01537    0.00969
AFIX  13
H46   2    0.134585    0.301557    0.335381    11.00000   -1.20000
AFIX   0
C6    1    0.449225    0.493750    0.250863    11.00000    0.03991    0.03206 =
         0.04372   -0.00204    0.00919   -0.00940
C10   1    0.524697    0.450882    0.163760    11.00000    0.03084    0.03269 =
         0.05530    0.01373    0.01351   -0.00027
C43   1    0.199568    0.313108    0.577495    11.00000    0.04208    0.03906 =
         0.04559    0.00377    0.01983    0.00704
AFIX  43
H43   2    0.128411    0.319807    0.583683    11.00000   -1.20000
AFIX   0
C52   1    0.409074    0.293575    0.562369    11.00000    0.03344    0.04621 =
         0.03373    0.00239    0.00508   -0.00574
C45   1    0.393983    0.305884    0.652044    11.00000    0.04947    0.05726 =
         0.03641   -0.00567    0.01083   -0.00790
AFIX  43
H45   2    0.455867    0.307629    0.708662    11.00000   -1.20000
AFIX   0
C7    1    0.557542    0.503493    0.295164    11.00000    0.04490    0.04163 =
         0.04854   -0.00842    0.00624   -0.01187
AFIX  43
H7    2    0.569890    0.521227    0.340318    11.00000   -1.20000
AFIX   0
C4    1    0.321689    0.482483   -0.013785    11.00000    0.04330    0.04382 =
         0.04243    0.00845    0.01467   -0.00663
AFIX 137
H4A   2    0.377440    0.497070    0.026701    11.00000   -1.50000
H4B   2    0.266065    0.495107   -0.061995    11.00000   -1.50000
H4C   2    0.358196    0.467336   -0.049861    11.00000   -1.50000
AFIX   0
C56   1    0.434161    0.323042   -0.045585    11.00000    0.05421    0.04450 =
         0.03952    0.00833    0.02345    0.00559
AFIX  43
H56   2    0.388801    0.331777   -0.105832    11.00000   -1.20000
AFIX   0
C53   1    0.432102    0.230408    0.125781    11.00000    0.04564    0.03199 =
         0.05480   -0.00876    0.02563   -0.00558
AFIX 137
H53A  2    0.402005    0.238770    0.057884    11.00000   -1.50000
H53B  2    0.401903    0.208794    0.131087    11.00000   -1.50000
H53C  2    0.513443    0.229214    0.139954    11.00000   -1.50000
AFIX   0
C60   1    0.256042    0.309368    0.002205    11.00000    0.03802    0.05737 =
         0.03259    0.00341    0.01175    0.00325
AFIX  13
H60   2    0.236190    0.306839    0.067662    11.00000   -1.20000
AFIX   0
C24   1    0.049466    0.472805    0.301404    11.00000    0.04041    0.03847 =
         0.04652   -0.00328    0.01767    0.00499
AFIX  13
H24   2    0.127614    0.469745    0.295907    11.00000   -1.20000
AFIX   0
C22   1   -0.127964    0.383036    0.221785    11.00000    0.03169    0.04075 =
         0.06390    0.00909    0.02009    0.00070
AFIX  43
H22   2   -0.169086    0.363672    0.203304    11.00000   -1.20000
AFIX   0
C20   1   -0.086873    0.429435    0.326966    11.00000    0.03477    0.05106 =
         0.04737    0.00633    0.02075    0.01517
AFIX  43
H20   2   -0.099241    0.441690    0.381355    11.00000   -1.20000
AFIX   0
C27   1   -0.033864    0.371171    0.084133    11.00000    0.03817    0.03145 =
         0.04551   -0.00368    0.01740   -0.00943
AFIX  13
H27   2    0.024592    0.381394    0.055915    11.00000   -1.20000
AFIX   0
C9    1    0.631398    0.461957    0.209876    11.00000    0.03105    0.04266 =
         0.05964    0.01093    0.01039    0.00029
AFIX  43
H9    2    0.694142    0.451478    0.196406    11.00000   -1.20000
AFIX   0
C31   1    0.462925    0.403828    0.415114    11.00000    0.03728    0.04962 =
         0.03701    0.00091   -0.00066    0.00388
C57   1    0.547953    0.323700   -0.030762    11.00000    0.05210    0.04101 =
         0.04094   -0.00083    0.02875   -0.00332
AFIX  43
H57   2    0.580293    0.332163   -0.080882    11.00000   -1.20000
AFIX   0
C11   1    0.349431    0.510942    0.271615    11.00000    0.04108    0.04495 =
         0.04959   -0.01736    0.01322   -0.01288
AFIX  13
H11   2    0.288653    0.494614    0.265126    11.00000   -1.20000
AFIX   0
C44   1    0.290158    0.315533    0.659251    11.00000    0.05943    0.05577 =
         0.03551   -0.00629    0.02127   -0.00381
AFIX  43
H44   2    0.280804    0.323894    0.720719    11.00000   -1.20000
AFIX   0
C14   1    0.509319    0.421707    0.095422    11.00000    0.04006    0.03100 =
         0.05992    0.00050    0.02040    0.00152
AFIX  13
H14   2    0.429673    0.421354    0.056232    11.00000   -1.20000
AFIX   0
C32   1    0.398355    0.375445    0.402352    11.00000    0.04432    0.04136 =
         0.04774    0.01293    0.01506    0.00696
C21   1   -0.144437    0.401106    0.300549    11.00000    0.03000    0.05266 =
         0.06086    0.01552    0.02086    0.00199
AFIX  43
H21   2   -0.195733    0.393969    0.336723    11.00000   -1.20000
AFIX   0
C15   1    0.531828    0.390210    0.155402    11.00000    0.04846    0.03161 =
         0.07094    0.00189    0.01911   -0.00107
AFIX 137
H15A  2    0.609927    0.389602    0.193632    11.00000   -1.50000
H15B  2    0.516428    0.371785    0.109380    11.00000   -1.50000
H15C  2    0.483527    0.389094    0.201568    11.00000   -1.50000
AFIX   0
C8    1    0.647374    0.487908    0.274810    11.00000    0.02923    0.05085 =
         0.06227    0.00801    0.00172   -0.01023
AFIX  43
H8    2    0.720762    0.495054    0.305626    11.00000   -1.20000
AFIX   0
C40   1    0.328770    0.224512    0.441510    11.00000    0.05003    0.03446 =
         0.04492    0.01116    0.01913    0.00165
AFIX 137
H40A  2    0.402323    0.217089    0.479423    11.00000   -1.50000
H40B  2    0.286263    0.206166    0.406451    11.00000   -1.50000
H40C  2    0.288975    0.233975    0.487585    11.00000   -1.50000
AFIX   0
C28   1    0.008131    0.337618    0.123918    11.00000    0.04188    0.03493 =
         0.07635    0.00023    0.02309   -0.00396
AFIX 137
H28A  2    0.074330    0.339965    0.179877    11.00000   -1.50000
H28B  2    0.027162    0.325097    0.070293    11.00000   -1.50000
H28C  2   -0.050301    0.326378    0.146974    11.00000   -1.50000
AFIX   0
C65   1    0.668829    0.313179    0.306943    11.00000    0.04193    0.05800 =
         0.05012   -0.00513    0.00914   -0.00084
AFIX 137
H65A  2    0.708815    0.330722    0.283440    11.00000   -1.50000
H65B  2    0.714756    0.304614    0.370155    11.00000   -1.50000
H65C  2    0.598686    0.321451    0.317474    11.00000   -1.50000
AFIX   0
C36   1    0.419530    0.434045    0.430078    11.00000    0.05352    0.04179 =
         0.03882    0.00168    0.00086   -0.00771
AFIX  43
H36   2    0.464222    0.452787    0.432185    11.00000   -1.20000
AFIX   0
C62   1    0.202031    0.340746   -0.045990    11.00000    0.05560    0.07641 =
         0.04738    0.01952    0.01581    0.02107
AFIX 137
H62A  2    0.235959    0.359207   -0.005052    11.00000   -1.50000
H62B  2    0.122021    0.340236   -0.050323    11.00000   -1.50000
H62C  2    0.213613    0.342838   -0.113376    11.00000   -1.50000
AFIX   0
C48   1    0.016356    0.321828    0.399153    11.00000    0.03825    0.06520 =
         0.07394    0.01418    0.01771    0.01725
AFIX 137
H48A  2   -0.015910    0.316884    0.455342    11.00000   -1.50000
H48B  2   -0.041563    0.320311    0.336175    11.00000   -1.50000
H48C  2    0.047046    0.343760    0.406833    11.00000   -1.50000
AFIX   0
C64   1    0.753375    0.271554    0.216506    11.00000    0.03443    0.04576 =
         0.07232    0.00520    0.01674    0.00475
AFIX 137
H64A  2    0.736994    0.254502    0.165637    11.00000   -1.50000
H64B  2    0.794753    0.262373    0.280569    11.00000   -1.50000
H64C  2    0.798253    0.288406    0.195689    11.00000   -1.50000
AFIX   0
C25   1    0.055405    0.484726    0.407325    11.00000    0.06800    0.05859 =
         0.04579   -0.00592    0.02472    0.01229
AFIX 137
H25A  2   -0.018742    0.491658    0.411600    11.00000   -1.50000
H25B  2    0.107151    0.502978    0.423176    11.00000   -1.50000
H25C  2    0.081619    0.467193    0.455189    11.00000   -1.50000
AFIX   0
C34   1    0.248156    0.409526    0.439179    11.00000    0.04907    0.05605 =
         0.04198    0.00705    0.02039    0.00817
AFIX  43
H34   2    0.176524    0.410577    0.451928    11.00000   -1.20000
AFIX   0
C33   1    0.291005    0.380065    0.417359    11.00000    0.05380    0.03782 =
         0.05196    0.01353    0.01904    0.00328
AFIX  43
H33   2    0.244311    0.361631    0.412168    11.00000   -1.20000
AFIX   0
C26   1   -0.004527    0.499019    0.225207    11.00000    0.07774    0.03631 =
         0.05924    0.00027    0.02070    0.00865
AFIX 137
H26A  2   -0.001602    0.492297    0.157824    11.00000   -1.50000
H26B  2    0.035995    0.519395    0.242325    11.00000   -1.50000
H26C  2   -0.082298    0.502028    0.227033    11.00000   -1.50000
AFIX   0
C35   1    0.311091    0.437159    0.442037    11.00000    0.05555    0.04432 =
         0.04092   -0.00407    0.00431    0.00901
AFIX  43
H35   2    0.281743    0.457748    0.451844    11.00000   -1.20000
AFIX   0
C47   1    0.062373    0.263261    0.391810    11.00000    0.03837    0.05913 =
         0.06135   -0.00935    0.01381    0.00118
AFIX 137
H47A  2    0.119124    0.247872    0.382972    11.00000   -1.50000
H47B  2   -0.003120    0.261674    0.334838    11.00000   -1.50000
H47C  2    0.040968    0.258262    0.453816    11.00000   -1.50000
AFIX   0
C29   1   -0.139892    0.367818   -0.000853    11.00000    0.05841    0.04278 =
         0.06253    0.00548    0.01010   -0.01541
AFIX 137
H29A  2   -0.198711    0.357948    0.025100    11.00000   -1.50000
H29B  2   -0.124690    0.354141   -0.053832    11.00000   -1.50000
H29C  2   -0.164101    0.389220   -0.028191    11.00000   -1.50000
AFIX   0
C49   1    0.526174    0.284134    0.557310    11.00000    0.03404    0.07604 =
         0.04737    0.00440    0.00569   -0.00337
AFIX  13
H49   2    0.521044    0.275364    0.488769    11.00000   -1.20000
AFIX   0
C16   1    0.581167    0.423205    0.020337    11.00000    0.07690    0.05297 =
         0.07122   -0.00707    0.04069   -0.00498
AFIX 137
H16A  2    0.565136    0.443212   -0.018605    11.00000   -1.50000
H16B  2    0.564369    0.404611   -0.024931    11.00000   -1.50000
H16C  2    0.660027    0.422751    0.056439    11.00000   -1.50000
AFIX   0
C12   1    0.371049    0.525555    0.376763    11.00000    0.06841    0.05414 =
         0.06447   -0.01653    0.02191    0.00242
AFIX 137
H12A  2    0.406918    0.509418    0.426447    11.00000   -1.50000
H12B  2    0.300212    0.532193    0.389747    11.00000   -1.50000
H12C  2    0.419847    0.544403    0.381363    11.00000   -1.50000
AFIX   0
C30   1    0.584896    0.402244    0.415354    11.00000    0.04476    0.05917 =
         0.06298    0.00664    0.00812    0.00402
AFIX 137
H30A  2    0.598465    0.382826    0.379577    11.00000   -1.50000
H30B  2    0.630408    0.401445    0.484592    11.00000   -1.50000
H30C  2    0.604734    0.421437    0.382048    11.00000   -1.50000
AFIX   0
C13   1    0.306971    0.537153    0.193857    11.00000    0.05546    0.06835 =
         0.05556   -0.01189    0.00571    0.02230
AFIX 137
H13A  2    0.364583    0.553685    0.198633    11.00000   -1.50000
H13B  2    0.239956    0.547051    0.206191    11.00000   -1.50000
H13C  2    0.289059    0.527584    0.126728    11.00000   -1.50000
AFIX   0
C61   1    0.207941    0.280408   -0.062819    11.00000    0.04792    0.07918 =
         0.06717   -0.01092    0.01286   -0.01253
AFIX 137
H61A  2    0.224562    0.282416   -0.128310    11.00000   -1.50000
H61B  2    0.127098    0.279717   -0.071794    11.00000   -1.50000
H61C  2    0.241270    0.260491   -0.030114    11.00000   -1.50000
AFIX   0
C50   1    0.575008    0.257480    0.633074    11.00000    0.04164    0.09802 =
         0.07450    0.01216    0.00779    0.01093
AFIX 137
H50A  2    0.585766    0.265877    0.701254    11.00000   -1.50000
H50B  2    0.646782    0.250453    0.622989    11.00000   -1.50000
H50C  2    0.523642    0.239099    0.623329    11.00000   -1.50000
AFIX   0
C51   1    0.603561    0.313540    0.572152    11.00000    0.04140    0.10814 =
         0.08707    0.02470    0.01606   -0.01395
AFIX 137
H51A  2    0.569506    0.330607    0.525128    11.00000   -1.50000
H51B  2    0.675140    0.307320    0.559886    11.00000   -1.50000
H51C  2    0.615538    0.321502    0.640937    11.00000   -1.50000
AFIX   0
H1    2    0.271087    0.365000    0.193956    11.00000    0.04632
H2    2    0.129908    0.462900   -0.047459    11.00000    0.01930
HKLF 4

REM  e21msh10
REM R1 =  0.0683 for    8218 Fo > 4sig(Fo)  and  0.1221 for all   14869 data
REM    669 parameters refined using      0 restraints

END

WGHT      0.0567      0.0000

REM Highest difference peak  0.341,  deepest hole -0.328,  1-sigma level  0.053
Q1    1   0.4979  0.3601  0.4507  11.00000  0.05    0.34
Q2    1   0.3967  0.4596  0.1663  11.00000  0.05    0.29
Q3    1   0.5422  0.3979  0.1376  11.00000  0.05    0.26
;
_shelx_res_checksum                43429
_shelx_hkl_file
;
   0   0   2  991.22   19.92
   0   0   3   -0.75    1.69
   0   0   4  528.77   20.97
   0   0   5    4.01    2.41
   0   0   6  462.69   23.48
   0   0   7   -1.45    1.21
   0   0   8   48.91    9.02
   0   0   9    1.77    2.25
   0   0  10   42.97    9.87
   0   0  11    5.74    4.16
   0   0  12   18.66    6.55
   0   0  13    5.50    4.87
   0   0  14   97.09   17.76
   0   0  15   -3.08    4.86
   0   0  16    1.54    1.12
   0   0  17    7.89    3.83
   0   0  18    0.10    5.28
   0  -1   2  588.24   15.82
   0   1  -2  549.92   15.96
   0   1   3  881.36   25.45
   0   1  -3  990.98   26.16
   0  -1   3  936.82   24.99
   0   1   4 1019.41   28.35
   0  -1   4 1026.72   29.01
   0  -1   5 1049.80   33.11
   0   1   5 1075.72   32.33
   0  -1   6  124.41   13.45
   0   1   6  132.17   12.76
   0   1   7  677.20   30.43
   0  -1   7  670.94   32.77
   0  -1   8   69.23   14.93
   0   1   8   99.13   13.13
   0   1   9    4.17    2.16
   0  -1   9    3.04    3.54
   0   1  10    8.27    6.27
   0  -1  10   10.82    5.88
   0   1  11   24.11    7.60
   0  -1  11   27.15    8.30
   0  -1  12   78.70   14.74
   0   1  12   76.93   14.09
   0   1  13   11.34    6.32
   0  -1  13    7.50    5.95
   0  -1  14    5.58    3.93
   0   1  14    0.83    3.58
   0   1  15   10.20    7.50
   0  -1  15    5.40    5.00
   0   1  16    2.79    5.67
   0  -1  16    4.74    7.52
   0   1  17   16.87    9.08
   0  -1  17   22.28    9.41
   0  -1  18    5.66    3.94
   0   1  18   13.61    5.81
   0   2  -2 2086.19   31.67
   0  -2   2 2313.56   34.66
   0   2  -3  128.24    9.05
   0  -2   3  127.00    9.47
   0   2  -4 1235.93   33.74
   0  -2   4 1293.12   33.83
   0   2   4 1228.89   32.79
   0   2   5  101.30   10.12
   0  -2   5  109.85   11.57
   0  -2   6    3.29    0.39
   0   2   6    0.62    0.64
   0  -2   7    6.46    8.33
   0   2   7   42.99    8.68
   0   2   8    7.07    4.03
   0  -2   8    6.26    3.88
   0  -2   9   70.99   11.88
   0   2   9   84.22   12.12
   0   2  10   35.16    9.22
   0  -2  10   29.33    8.57
   0  -2  11    8.31    5.32
   0   2  11   17.73    5.98
   0  -2  12  160.45   22.74
   0   2  12  159.01   19.78
   0  -2  13   11.71    6.93
   0   2  13    6.84    5.46
   0   2  14   -0.89    2.94
   0  -2  14    3.45    6.78
   0  -2  15    3.30    4.28
   0   2  15   11.31    4.66
   0  -2  16    0.71    1.74
   0   2  16   -0.44    4.88
   0  -2  17    6.05    8.93
   0   2  17    0.32    5.23
   0  -2  18    8.20    6.27
   0  -3   2  284.96   11.97
   0   3  -2  268.96   11.81
   0  -3   3  553.51   20.06
   0   3  -3  548.96   19.40
   0   3  -4  532.68   22.25
   0  -3   4  384.88   23.97
   0   3  -5   41.91    8.76
   0   3   5   58.04    7.77
   0  -3   5   32.09    8.43
   0   3   6   20.21    4.62
   0  -3   6    9.49    5.42
   0  -3   7   -3.25    2.58
   0   3   7   -0.38    1.50
   0  -3   8   26.53    6.54
   0   3   8   26.65    6.47
   0   3   9    2.62    3.17
   0  -3   9   -1.05    3.18
   0  -3  10  158.05   19.69
   0   3  10   99.66   14.93
   0  -3  11   46.23   11.17
   0   3  11   42.37   11.64
   0  -3  12    3.85    3.78
   0   3  12    9.74    4.98
   0  -3  13    5.52    4.58
   0   3  13    7.08    5.08
   0  -3  14   33.74   10.29
   0   3  14   32.16   10.54
   0  -3  15    5.65    7.68
   0   3  15    3.02    3.35
   0   3  16   11.68    7.27
   0  -3  16   11.85    7.09
   0  -3  17   13.43    8.53
   0   3  17    5.03    7.53
   0  -3  18    2.39    6.72
   0  -4  -2   46.66    4.46
   0  -4   2   50.83    5.59
   0   4  -2   39.84    5.05
   0   4  -3 1698.70   34.93
   0  -4   3 1669.84   36.62
   0   4  -4    5.47    2.28
   0  -4   4    2.48    2.70
   0   4  -5  746.14   29.77
   0  -4   5  784.86   29.64
   0  -4   6   29.07    6.51
   0   4   6   30.17    6.07
   0  -4   7  230.34   19.21
   0   4   7  223.56   17.51
   0   4   8   48.21    8.85
   0  -4   8   43.23    9.31
   0  -4   9   34.04    9.24
   0   4   9   23.88    6.49
   0   4  10    3.58    2.44
   0  -4  10    2.15    3.95
   0   4  11  889.55   49.40
   0  -4  11  814.02   50.81
   0  -4  12   85.52   16.60
   0   4  12   94.39   14.84
   0   4  13   -0.80    3.07
   0  -4  13    1.55    3.12
   0   4  14    1.71    3.62
   0  -4  14   -2.44    3.20
   0   4  15   -0.97    1.27
   0  -4  15   -2.38    4.41
   0  -4  16   10.81    4.12
   0   4  16   11.03    8.13
   0  -4  17    2.20    2.89
   0   4  17    2.92    3.33
   0  -4  18    1.75    4.34
   0   5  -2  184.03   11.15
   0  -5   2  211.91   11.19
   0  -5  -2  202.71    9.41
   0   5   2  208.88    9.35
   0   5  -3  809.41   25.19
   0  -5   3  708.67   26.95
   0  -5  -3  803.68   21.10
   0  -5   4  282.95   17.97
   0   5  -4  314.16   17.81
   0  -5   5   43.84    8.25
   0   5  -5   46.33    7.30
   0  -5   6  101.12   12.74
   0   5  -6   83.27   11.52
   0  -5   7    4.48    3.91
   0   5   7    0.16    2.31
   0   5   8    3.20    2.58
   0  -5   8   11.23    4.93
   0  -5   9  129.01   17.81
   0   5   9  138.13   15.42
   0   5  10   38.94    8.75
   0  -5  10   29.51   10.16
   0  -5  11    5.11    5.40
   0   5  11   13.68    6.43
   0  -5  12   -2.05    3.26
   0   5  12   -2.80    1.64
   0  -5  13   26.38    9.81
   0   5  13   26.18    8.19
   0   5  14    3.49    3.51
   0  -5  14    4.37    3.76
   0   5  15    4.42    4.96
   0  -5  15   14.25    7.30
   0  -5  16   -0.64    4.02
   0   5  16    0.44    2.45
   0   5  17    1.02    6.28
   0  -5  17    1.51    0.14
   0  -5  18   10.25    9.62
   0   6  -1 1353.67   24.98
   0  -6  -1 1328.34   23.97
   0   6   1 1343.12   23.30
   0  -6   1 1349.08   25.54
   0  -6   2  696.64   20.97
   0   6  -2  591.79   21.57
   0   6   2  685.37   18.14
   0  -6  -2  682.01   18.28
   0  -6  -3  426.99   16.02
   0   6  -3  482.53   20.19
   0  -6   3  354.35   18.84
   0  -6   4  145.01   14.97
   0   6  -4  177.22   13.35
   0  -6   5   23.68    5.93
   0   6  -5   16.59    4.94
   0  -6   6   43.48    8.60
   0   6  -6   33.13    7.82
   0  -6   7   80.64   12.02
   0   6   7   77.96   11.03
   0  -6   8   13.68    5.66
   0   6   8   23.94    5.91
   0  -6   8   12.53    3.73
   0  -6   9   11.72    6.89
   0   6   9   24.66    6.39
   0   6  10  117.72   14.92
   0  -6  10  106.84   18.18
   0   6  11  157.62   19.19
   0  -6  11  137.63   21.06
   0  -6  12   63.08   14.35
   0   6  12   39.72   12.68
   0   6  13    0.06    2.46
   0  -6  13   -2.86    3.27
   0  -6  14   -1.82    5.73
   0   6  14    2.93    3.18
   0   6  15   -0.26    3.06
   0  -6  15    0.60    1.54
   0   6  16   12.73    4.23
   0  -6  16   15.45    8.72
   0  -6  17    2.17    3.44
   0   6  17    2.56    4.74
   0  -6  18   -4.31    4.44
   0  -7   0    0.43    1.67
   0   7   0   -0.06    0.49
   0   7   0    0.56    1.05
   0  -7  -1   82.78    7.25
   0   7  -1  125.33    8.22
   0   7   1  146.16    8.16
   0  -7   1  133.79    8.46
   0  -7  -2   42.84    4.82
   0   7   2   46.93    4.82
   0  -7   2   40.88    5.53
   0   7  -2   40.39    5.56
   0  -7   3  498.57   22.13
   0   7  -3  487.26   20.88
   0  -7  -3  508.56   17.74
   0  -7   4 1484.27   41.31
   0   7  -4 1649.53   40.97
   0  -7  -4 1513.96   34.29
   0  -7   5  353.25   22.54
   0   7  -5  362.85   21.23
   0  -7   6  815.43   36.89
   0   7  -6  855.13   35.12
   0  -7   7  151.04   17.04
   0  -7   8  228.72   19.52
   0  -7   8  205.53   21.46
   0   7   8  208.90   17.86
   0  -7   9   76.53   15.34
   0   7   9   85.50   11.79
   0  -7  10  122.04   17.99
   0   7  10  128.88   15.37
   0   7  11   11.98    5.10
   0  -7  11   12.21    5.18
   0   7  12   16.59    7.40
   0  -7  12   13.09    7.90
   0  -7  13    1.33    2.21
   0   7  13    2.08    0.92
   0  -7  14   -3.17    5.43
   0   7  14   -1.56    2.94
   0   7  15    1.54    2.40
   0  -7  15    1.40    3.14
   0  -7  16    0.59    4.19
   0   7  16   -3.52    3.39
   0  -7  17    2.78    2.81
   0  -7  18   12.85    9.41
   0  -8   0 2937.34   36.37
   0   8   0 3010.26   36.74
   0   8   0 2956.99   28.53
   0  -8   1   42.56    4.99
   0   8  -1   41.68    5.06
   0   8   1   41.74    4.08
   0   8   1   45.98    5.11
   0  -8  -2 1687.50   32.01
   0   8  -2 1671.10   34.69
   0  -8   2 1701.93   35.53
   0   8   2 1663.39   30.54
   0  -8  -3   32.32    5.03
   0   8  -3   24.35    5.32
   0  -8   3   21.01    5.68
   0   8   3   31.62    4.53
   0  -8   4   33.03    6.65
   0  -8  -4   36.57    5.61
   0   8  -4   43.30    6.90
   0  -8  -5   47.47    6.56
   0  -8   5   32.65    7.62
   0   8  -5   44.44    7.27
   0   8  -6  191.88   17.01
   0  -8   6  182.81   17.54
   0  -8  -6  182.97   14.15
   0  -8   7  140.16   16.87
   0  -8   8  133.28   17.68
   0  -8   8  152.14   15.65
   0   8   8  136.52   15.03
   0   8   9   83.10   12.13
   0  -8   9   65.35   13.09
   0  -8  10   41.80   10.78
   0   8  10   39.02    8.11
   0  -8  11   -1.68    4.64
   0   8  11    1.26    1.39
   0  -8  12   -1.26    3.04
   0   8  12    1.74    2.08
   0   8  13  156.97   20.25
   0  -8  13  134.44   22.46
   0  -8  14   17.93    8.57
   0   8  14    7.55    5.38
   0  -8  15    3.85    2.65
   0   8  15   15.43    7.84
   0  -8  16    5.01    5.01
   0   8  16    3.04    5.98
   0  -8  17   -1.42    5.15
   0  -8  18   -1.56    0.74
   0  -9   0    8.89    3.42
   0   9   0    5.49    1.76
   0   9   0    7.08    2.79
   0   9   1 2131.69   35.76
   0   9   1 2139.67   30.93
   0  -9   1 2138.17   36.28
   0   9  -1 2186.81   37.86
   0   9  -2   84.76    8.27
   0   9   2   84.26    7.10
   0  -9   2   85.56    8.41
   0  -9  -2   83.38    7.57
   0  -9   3  211.22   15.36
   0   9  -3  222.08   15.24
   0   9   3  240.49   13.52
   0  -9  -3  246.27   13.71
   0   9  -4   11.20    7.57
   0  -9   4   33.09    7.08
   0  -9  -4   38.76    5.78
   0  -9  -5  521.10   22.64
   0   9  -5  514.67   25.72
   0  -9   5  516.46   27.29
   0   9  -6    3.56    0.83
   0  -9   6    1.46    1.90
   0  -9  -6    1.65    1.04
   0  -9   7  270.50   22.77
   0  -9   7  375.00   22.46
   0  -9   8    2.31    1.34
   0  -9   8    2.62    2.08
   0   9   9   18.04    6.05
   0  -9   9    7.14    5.86
   0   9  10    8.40    4.18
   0  -9  10    8.91    4.46
   0   9  11   11.37    4.71
   0  -9  11    7.83    6.12
   0  -9  12   31.63   11.11
   0   9  12   46.18   10.31
   0   9  13   26.56    9.27
   0  -9  13   23.14    8.25
   0   9  14   22.71    7.69
   0  -9  14   23.02    8.94
   0  -9  15    4.17    6.59
   0   9  15   -5.05    5.24
   0  -9  16   12.82    7.45
   0   9  16    4.79    5.58
   0  -9  17    0.04    4.44
   0  -9  18    2.76    4.09
   0  10   0 4552.99   39.33
   0  10   0 4677.00   51.57
   0 -10   0 4673.24   51.12
   0  10   1  220.49   12.59
   0 -10   1  234.58   12.54
   0  10   1  248.18   11.19
   0  10  -1  217.76   12.91
   0  10   2  329.25   14.99
   0 -10  -2  327.77   16.21
   0 -10   2  330.38   17.20
   0  10  -2  354.11   17.10
   0  10  -3    4.82    2.61
   0 -10  -3    5.76    2.65
   0 -10   3    7.85    3.77
   0  10   3   10.23    2.75
   0 -10  -4  296.68   16.42
   0  10  -4  233.80   19.12
   0 -10   4  247.48   18.78
   0  10  -5  124.60   13.48
   0 -10  -5  119.77   10.99
   0 -10   5  132.18   14.65
   0 -10   6  464.92   28.70
   0 -10  -6  501.49   24.10
   0  10  -6  483.07   27.89
   0 -10   7    3.30    4.61
   0 -10   7   -0.65    1.58
   0 -10   8   16.64    5.28
   0 -10   8   14.15    5.77
   0  10   9    7.20    4.00
   0 -10   9    7.85    3.76
   0 -10  10    5.98    0.49
   0  10  10   -0.14    0.54
   0 -10  11    5.54    4.73
   0  10  11    1.39    1.58
   0 -10  12   66.19   14.46
   0  10  12   79.67   12.97
   0  10  13   48.21   11.74
   0 -10  13   33.31   10.48
   0  10  14   20.14    7.54
   0 -10  14    8.94    5.91
   0  10  15    0.82    2.18
   0 -10  15   -0.23    1.41
   0 -10  16   -1.25    4.06
   0  10  16    0.05    3.07
   0 -10  17    0.05    1.48
   0 -10  18    2.68    6.68
   0  11   0   10.84    2.77
   0 -11   0   22.14    4.29
   0  11   0   13.71    4.72
   0 -11   1  973.85   27.21
   0  11   1 1004.67   24.09
   0  11  -1  989.27   27.01
   0  11   1  950.57   26.91
   0  11   1 1005.73   24.74
   0  11   2  499.65   19.01
   0  11  -2  446.35   19.74
   0 -11  -2  473.15   20.09
   0 -11   2  491.69   21.04
   0  11   3  987.90   27.92
   0 -11  -3 1045.93   30.10
   0  11  -3  931.27   33.30
   0 -11   3 1021.18   33.28
   0 -11   4   84.75   11.27
   0  11   4   90.70    9.29
   0 -11  -4   96.67    9.76
   0  11  -4   90.25   10.42
   0 -11  -5  770.51   28.24
   0  11  -5  776.80   33.89
   0 -11   5  777.05   33.81
   0 -11  -6  179.86   14.83
   0 -11   6  152.51   17.45
   0 -11   6  185.96   13.74
   0 -11   7  466.32   24.47
   0 -11   7  449.35   29.83
   0 -11   8   -1.96    2.13
   0 -11   8    2.14    2.52
   0 -11   9   14.63    6.90
   0  11   9    8.48    4.81
   0  11  10    0.45    0.72
   0 -11  10   -5.39    3.72
   0  11  11   62.69   10.95
   0 -11  11   55.31   13.50
   0  11  12   90.34   13.51
   0 -11  12   78.19   16.69
   0  11  13    2.05    3.36
   0 -11  13   20.04    9.53
   0  11  14   19.72    5.93
   0 -11  14   36.75   12.03
   0  11  15   48.54   12.67
   0 -11  15   62.62   17.19
   0 -11  16   15.77   12.69
   0 -11  17   33.44   12.59
   0 -12   0  105.00    8.44
   0  12   0  107.18    6.51
   0  12   0  104.18    8.67
   0  12   1    8.42    2.85
   0 -12   1    9.44    2.73
   0  12   1    7.94    2.50
   0  12  -1   11.79    3.61
   0  12   1   13.02    3.04
   0 -12   2 2516.78   48.78
   0  12   2 2445.58   44.18
   0  12  -2 2519.30   48.83
   0 -12  -2 2195.39   44.31
   0  12  -3   40.68    6.81
   0 -12   3   42.92    7.25
   0 -12   3   40.25    3.15
   0  12   3   41.69    6.02
   0 -12  -3   34.56    6.25
   0 -12   4  525.82   27.09
   0 -12   4  520.92   15.97
   0  12   4  487.50   21.39
   0 -12  -4  511.93   22.87
   0  12  -4  504.15   25.11
   0  12  -5  118.33   14.74
   0 -12  -5  126.42   11.87
   0 -12   5  124.42    9.48
   0 -12   5  107.67   14.16
   0 -12  -6  408.94   22.23
   0 -12   6  419.36   20.26
   0 -12   6  401.04   27.49
   0 -12   7    4.12    2.43
   0 -12   7    3.03    0.11
   0 -12   8   16.42    4.88
   0 -12   8   15.15    6.73
   0 -12   9   18.55    7.99
   0 -12   9   33.50    7.74
   0 -12  10   14.26    7.19
   0  12  10   12.55    5.42
   0 -12  11   23.77    9.18
   0  12  11   18.94    5.23
   0  12  12   18.64    6.99
   0 -12  12   19.74    7.89
   0  12  13    7.61    3.36
   0 -12  13   -1.11    6.15
   0  12  14    2.05    3.23
   0 -12  14    3.64    5.85
   0  12  15    0.86    3.35
   0 -12  15   -2.17    5.67
   0 -12  16    8.04    3.63
   0 -12  17    3.92    5.56
   0  13   0    1.32    1.40
   0 -13   0    4.02    2.61
   0  13   0    1.73    0.93
   0  13  -1   10.79    3.22
   0 -13   1    8.67    2.73
   0  13   1    9.62    3.05
   0  13   1   13.82    3.12
   0  13   1   11.44    3.02
   0  13  -2  308.48   17.89
   0 -13   2  323.36   17.94
   0  13   2  285.93   15.72
   0  13   2  300.48   16.59
   0  13   2  281.56   13.60
   0  13   3    3.18    1.27
   0 -13  -3    3.80    2.43
   0 -13   3    4.30    2.97
   0  13  -3    2.46    1.63
   0  13   4   11.70    3.41
   0  13  -4   17.12    4.43
   0 -13   4   23.04    6.49
   0 -13  -4   12.18    4.29
   0 -13   4   18.14    2.89
   0 -13  -5   14.18    3.82
   0  13  -5   15.25    5.15
   0 -13   5   14.78    5.31
   0 -13   5   11.52    2.58
   0 -13  -6  241.71   17.61
   0 -13   6  262.49   15.74
   0 -13   6  266.46   23.04
   0 -13   7  135.63   12.69
   0 -13   7  151.07   18.17
   0 -13   8    3.72    4.17
   0 -13   8   17.01    5.21
   0 -13   9   16.30    7.36
   0 -13   9   15.13    4.88
   0  13  10    1.75    2.37
   0 -13  10    2.69    4.89
   0 -13  11   -2.91    4.89
   0  13  11    4.48    3.96
   0  13  12   -4.19    3.63
   0 -13  12    5.44    3.52
   0 -13  13    8.08    1.98
   0  13  13   14.91    5.31
   0  13  14   37.98   11.85
   0 -13  14   28.06   11.49
   0  13  15    8.83    5.91
   0 -13  15   11.25    8.27
   0 -13  16   29.17   14.65
   0 -13  17   13.56    7.26
   0  14   0  725.44   24.30
   0  14   0  705.33   18.22
   0 -14   0  671.55   23.54
   0  14   1   -0.14    1.18
   0 -14   1   -3.80    1.20
   0  14  -1    1.94    1.23
   0  14   1    2.03    1.80
   0  14  -2   62.54    8.62
   0  14   2   63.64    7.79
   0  14   2   55.64    7.23
   0 -14   2   66.47    8.56
   0  14   2   55.18    6.44
   0  14   3 1162.39   33.16
   0 -14  -3 1137.38   35.44
   0  14  -3 1143.97   37.37
   0 -14   3 1179.59   38.73
   0  14   4  106.62   10.46
   0 -14  -4  101.47   10.93
   0 -14   4   97.58    6.19
   0 -14   4  107.92   12.54
   0  14  -4   84.40   11.50
   0 -14   5    6.31    1.84
   0 -14   5    1.68    2.00
   0 -14  -5    6.31    3.17
   0 -14   6  276.80   23.53
   0 -14   6  316.00   16.84
   0 -14  -6  306.67   20.39
   0 -14   7  114.92   11.46
   0 -14   7  104.98   15.82
   0 -14   8  131.51   13.55
   0 -14   8   93.61   15.46
   0 -14   9   30.49    9.99
   0 -14   9   51.35    9.19
   0  14  10   40.49    8.25
   0 -14  10   55.38   12.10
   0  14  11   21.64    6.34
   0 -14  11   18.04    7.74
   0 -14  12   52.88   13.46
   0  14  12   45.57   10.25
   0  14  13    1.22    2.18
   0 -14  13    8.43    7.96
   0  14  14    8.03    7.22
   0 -14  14   29.11   10.49
   0  14  15    6.23    5.31
   0 -14  15    7.64    7.85
   0 -14  16    9.63    8.23
   0 -14  17   -0.47    2.87
   0  15   0    8.47    2.97
   0  15   0    2.27    0.93
   0 -15   0    7.11    3.89
   0  15   1   13.20    2.99
   0  15  -1   15.53    1.93
   0  15   1   15.96    3.66
   0 -15   1   15.49    3.89
   0  15  -1   15.22    3.98
   0  15   2  128.16   11.27
   0 -15   2  147.75   12.75
   0  15  -2  134.39   12.26
   0  15   2  136.36   11.80
   0  15   2  129.29   10.07
   0 -15  -3   26.28    6.26
   0  15   3   42.65    7.04
   0  15  -3   40.90    7.54
   0  15   3   48.38    7.00
   0 -15   3   42.93    7.65
   0  15   4  379.83   23.82
   0 -15  -4  362.48   20.88
   0 -15   4  353.92   10.82
   0  15  -4  363.77   22.81
   0  15   4  369.24   19.96
   0 -15   4  382.50   23.92
   0  15   5   83.17   11.95
   0  15   5   76.88    9.45
   0 -15  -5   73.45   10.67
   0 -15   5   78.20   12.39
   0 -15   5   85.56    7.13
   0 -15   6   59.01    7.03
   0 -15  -6   60.01    9.39
   0 -15   6   47.23   10.01
   0 -15   7   25.39    5.18
   0 -15   7   34.48    8.75
   0 -15   8  329.13   21.36
   0 -15   8  328.72   28.45
   0 -15   9  138.81   14.85
   0 -15   9  133.22   19.04
   0 -15  10  106.76   18.25
   0  15  10   93.44   13.68
   0  15  11   10.65    4.05
   0 -15  11    8.17    5.60
   0 -15  12   -2.50    5.06
   0  15  12    3.09    1.80
   0 -15  13    5.34    4.50
   0  15  13    3.23    3.55
   0  15  14    2.81    3.06
   0 -15  14    0.60    1.40
   0 -15  15   19.26   10.81
   0 -15  16   24.23   12.89
   0 -15  17   13.08   11.76
   0  16   0  238.27   14.87
   0  16   0  218.71   10.77
   0 -16   0  216.67   14.09
   0 -16   1   17.23    4.08
   0  16   1   14.04    3.93
   0  16  -1   17.56    3.91
   0  16   1   22.50    4.14
   0  16  -1   14.28    1.93
   0 -16   2  118.33   11.77
   0  16   2  134.59   11.90
   0  16  -2  126.05   12.32
   0  16   2  121.39   10.29
   0  16   2  119.56   11.02
   0  16   3  132.23   12.94
   0 -16  -3   74.74   11.48
   0  16  -3  120.29   12.64
   0 -16   3  139.97   14.03
   0  16   3  126.95   11.77
   0  16   4   23.82    5.71
   0 -16  -4   13.86    5.73
   0  16  -4   21.64    5.30
   0  16   4   26.72    5.67
   0 -16   4   21.19    2.29
   0 -16   4   27.00    6.83
   0 -16   5   91.40   12.77
   0 -16   5   88.15    6.85
   0  16   5   89.70   10.42
   0 -16  -5   87.25   10.76
   0 -16   6   36.54    9.00
   0 -16   6   32.99    5.08
   0 -16   7   79.88   13.25
   0 -16   7   81.47    9.28
   0 -16   8    0.24    2.83
   0 -16   8    1.54    1.89
   0 -16   9   78.19   14.47
   0 -16   9   92.03   12.00
   0 -16  10    0.51    2.34
   0 -16  11   -0.89    4.01
   0  16  11   -3.03    2.50
   0 -16  12   17.73    7.31
   0  16  12   11.85    3.32
   0 -16  13   55.27   15.14
   0  16  13   62.51   11.49
   0 -16  14   34.80   13.24
   0  16  14    1.92    7.52
   0 -16  15   29.06   10.26
   0 -16  16   35.86   12.14
   0 -16  17    1.67    2.36
   0 -17   0    3.31    2.36
   0  17   0   -0.43    1.14
   0  17   0    5.60    3.03
   0 -17   1    6.01    2.84
   0  17  -1    0.82    0.47
   0  17   1    0.78    1.71
   0  17  -1   -0.39    1.59
   0  17   1    3.12    2.03
   0 -17   2   48.54    7.62
   0  17  -2   50.54    8.16
   0  17   2   45.50    7.42
   0  17   2   44.74    6.56
   0  17   2   52.62    7.39
   0  17  -3  734.14   32.19
   0 -17   3  751.94   32.88
   0  17   3  759.09   32.00
   0  17   3  746.81   28.95
   0  17   4  300.93   21.71
   0 -17  -4  255.85   19.25
   0  17   4  290.08   18.52
   0 -17   4  280.85   21.57
   0 -17   5   23.24    7.55
   0  17   5   16.75    4.67
   0 -17  -5   18.20    5.33
   0 -17   5   17.87    2.93
   0 -17   6   27.62    4.32
   0 -17   6   23.59    8.43
   0 -17   7  258.83   16.03
   0 -17   7  249.62   24.13
   0 -17   8   31.61    9.65
   0 -17   8   35.18    6.72
   0 -17   9  221.07   25.23
   0 -17   9  212.79   18.08
   0 -17  10   -1.91    3.86
   0 -17  10    0.63    0.90
   0  17  11    6.03    3.58
   0 -17  11   11.23    6.49
   0  17  12    1.90    0.85
   0 -17  12   -0.82    1.54
   0  17  13    4.76    4.61
   0 -17  13   -4.49    6.61
   0 -17  14    0.85    1.66
   0  17  14    1.51    2.76
   0 -17  15    8.60    6.66
   0 -17  16    1.79    5.17
   0  18   0   -0.63    0.75
   0  18   0    2.28    1.44
   0 -18   0    1.92    1.65
   0  18  -1   -2.15    2.00
   0 -18   1    1.42    2.30
   0  18   1    1.97    2.39
   0  18   1    0.09    0.96
   0  18  -1    1.37    0.44
   0  18  -2   91.75   11.23
   0  18   2   89.79   10.09
   0  18   2   90.80    9.32
   0 -18   2   85.51   10.34
   0  18   2   83.98   10.51
   0  18   3    4.17    1.22
   0  18   3    3.77    1.10
   0  18   3    9.08    3.80
   0 -18   3   11.68    4.52
   0  18  -3    8.52    3.92
   0 -18   4   -1.20    2.22
   0 -18  -4    1.23    1.66
   0  18   4    0.63    0.44
   0  18   4   -3.85    2.74
   0 -18   5   23.86    2.92
   0 -18  -5   28.59    6.59
   0 -18   5   23.33    7.34
   0  18   5   23.70    5.68
   0 -18   6    6.24    1.95
   0 -18   6    6.62    3.81
   0 -18   7    0.94    1.91
   0 -18   7    2.72    1.76
   0 -18   8  114.64   17.94
   0 -18   8  102.22   11.14
   0 -18   9  173.90   23.31
   0 -18   9  193.89   17.03
   0 -18  10   -0.41    1.67
   0 -18  10   -1.38    2.36
   0  18  11   -0.99    1.48
   0 -18  11   -2.54    3.06
   0 -18  12   32.17   12.35
   0  18  12   41.69    9.40
   0  18  13   17.21    7.78
   0 -18  13    6.92    6.03
   0 -18  14   26.20   12.02
   0 -18  15    0.36    4.82
   0 -18  16    8.84    5.51
   0  19   0    2.07    1.83
   0 -19   0    0.50    0.61
   0  19   0    0.18    0.38
   0 -19   1    0.43    1.71
   0  19   1   -0.13    0.92
   0  19  -1    0.06    0.41
   0  19  -1   -0.31    1.16
   0  19   1    0.15    1.88
   0  19   2  456.04   21.51
   0  19   2  470.98   23.22
   0  19  -2  466.69   25.25
   0  19   2  452.75   23.76
   0 -19   2  430.54   24.04
   0  19   3  924.70   30.09
   0  19   3  996.24   37.64
   0  19  -3  962.50   38.16
   0  19   3  921.87   33.62
   0 -19   3  918.17   37.74
   0 -19   4   12.79    4.67
   0  19   4    8.42    3.11
   0 -19  -4    9.98    5.71
   0  19   4   17.17    4.69
   0 -19   5   74.33    4.74
   0 -19   5   71.31   11.63
   0  19   5   79.03   10.85
   0 -19   6  246.96   12.12
   0 -19   6  246.26   23.63
   0 -19   7   79.34   14.11
   0 -19   7   92.83    8.96
   0 -19   8   42.56    7.02
   0 -19   8   32.97    9.97
   0 -19   9   17.10    7.97
   0 -19   9   21.04    5.58
   0 -19  10   22.47    8.51
   0 -19  10   37.13    7.70
   0 -19  11   -2.64    2.89
   0  19  11    0.47    1.45
   0  19  12   10.98    4.08
   0 -19  12    5.04    4.85
   0 -19  13   -2.07    4.90
   0  19  13    1.57    0.56
   0 -19  14   -0.05    1.80
   0 -19  15   -1.62    4.75
   0 -19  16   -6.62    9.15
   0  20   0  117.29    8.68
   0  20   0  124.65   12.10
   0 -20   0  118.51   11.45
   0  20  -1   89.23    5.70
   0  20   1   96.42    9.30
   0  20   1   90.01   10.38
   0  20  -1   99.50   11.40
   0 -20   1  101.23   11.58
   0 -20   2   15.58    5.11
   0  20   2   17.17    4.87
   0  20  -2   13.16    5.07
   0  20   2   16.68    4.57
   0  20   2   16.76    4.76
   0  20   3    3.93    3.88
   0  20   3    4.92    2.02
   0 -20   3    5.15    2.89
   0  20   3    3.22    2.60
   0 -20   4    8.61    3.83
   0  20   4   12.92    4.18
   0  20   4   12.26    3.99
   0 -20   5  441.67   30.00
   0  20   5  422.36   24.89
   0  20   6   70.73   10.13
   0 -20   6   68.06   12.50
   0 -20   6   79.09    6.34
   0 -20   7    1.27    1.11
   0 -20   7   -1.29    1.92
   0 -20   8   75.39    8.97
   0 -20   8   84.23   15.19
   0 -20   9   -0.12    1.28
   0 -20   9    6.24    3.07
   0 -20  10   31.73   10.35
   0 -20  11    0.14    3.50
   0 -20  12   22.50    9.81
   0  20  12   29.86    6.91
   0  20  13    9.67    3.71
   0 -20  13    8.91    7.26
   0 -20  14   -5.11    5.06
   0 -20  15   13.40    7.30
   0 -20  16    5.52    7.83
   0  21   0    8.46    2.58
   0 -21   0    4.95    3.33
   0  21   0    4.53    1.68
   0 -21   1    3.30    2.60
   0  21  -1    2.63    2.31
   0  21   1    7.31    3.25
   0  21   1    3.50    2.95
   0  21  -1    6.63    2.27
   0  21   2    6.60    3.16
   0  21   2    7.19    5.28
   0  21  -2    8.53    3.16
   0 -21   2    2.99    0.39
   0  21   2    3.04    2.08
   0  21   3   78.77    9.48
   0  21   3   71.47    9.99
   0  21   3   68.64    9.85
   0 -21   3   61.97    9.93
   0  21   4   73.21    9.04
   0  21   4  100.11   13.30
   0  21   4   90.07   11.27
   0 -21   4   80.69   12.15
   0  21   5  122.98   13.73
   0 -21   5  146.85   17.54
   0 -21   6    0.05    0.48
   0 -21   6    0.52    1.02
   0  21   6    9.38    3.71
   0 -21   7    2.28    0.37
   0 -21   7   -1.04    2.55
   0 -21   8   -2.95    5.50
   0 -21   8    1.68    0.99
   0 -21   9   51.97   13.74
   0 -21   9   56.42    8.39
   0 -21  10   -2.76    2.35
   0 -21  11    8.22    4.19
   0 -21  12    1.76    0.52
   0  21  12    0.41    2.21
   0 -21  13    3.42    3.08
   0 -21  14   60.43   17.62
   0 -21  15   -1.04    1.49
   0 -21  16    4.52    1.43
   0  22   0  440.30   17.76
   0  22   0  474.70   25.41
   0 -22   0  426.19   23.29
   0  22  -1  466.95   26.19
   0  22   1  462.54   24.44
   0  22   1  438.34   20.90
   0 -22   1  449.16   25.03
   0  22  -1  436.68   13.35
   0  22   2   90.71   10.66
   0  22  -2   93.61   12.18
   0 -22   2  100.31   12.09
   0  22   2   95.57   10.81
   0  22   2   90.62   11.78
   0  22   3  329.63   19.80
   0  22   3  325.40   21.66
   0 -22   3  331.17   23.72
   0  22   3  322.48   22.23
   0  22   4  521.55   27.66
   0 -22   4  535.28   31.83
   0  22   4  505.70   24.33
   0 -22   5    5.65    2.75
   0  22   5    0.92    2.00
   0  22   6  102.22   12.94
   0 -22   6  103.92   15.52
   0 -22   6   97.91    5.30
   0 -22   7   19.10    7.33
   0 -22   7   17.15    3.31
   0 -22   8    0.47    0.33
   0 -22   8   -1.35    2.45
   0 -22   9   18.89    4.51
   0 -22   9   13.31    6.39
   0 -22  10    3.37    5.86
   0 -22  11   44.33   13.82
   0 -22  12    7.03    5.71
   0  22  12    4.63    1.86
   0 -22  13   -0.57    4.21
   0 -22  14    4.14    8.90
   0 -22  15    1.00    3.04
   0 -22  16    5.59    7.25
   0  23   0   19.49    4.10
   0  23   0   14.04    5.00
   0 -23   0   16.60    5.56
   0  23   1  109.41   10.60
   0  23  -1  123.36   13.96
   0  23   1  123.67   12.83
   0 -23   1  117.64   13.49
   0  23  -1  107.78    6.85
   0  23   2   57.34    8.74
   0  23   2   66.53    9.40
   0  23   2   68.00   11.10
   0 -23   2   57.33    9.48
   0  23   3   10.44    4.40
   0 -23   3    1.78    1.83
   0  23   3   12.43    5.06
   0  23   3   10.05    3.70
   0  23   4    2.92    3.09
   0  23   4    4.83    2.51
   0 -23   4    2.16    1.72
   0 -23   5   -3.83    2.92
   0  23   5   -4.31    3.36
   0  23   6   11.09    4.95
   0 -23   6    2.08    1.49
   0 -23   7    6.21    5.37
   0 -23   7    3.25    1.28
   0 -23   8   41.92   11.27
   0 -23   8   51.98    6.46
   0 -23   9    3.86    5.50
   0 -23   9    3.88    2.48
   0 -23  10    3.10    2.90
   0 -23  11    4.04    5.81
   0 -23  12   -4.75    3.18
   0  23  12   -3.97    3.05
   0 -23  13   34.80   12.86
   0 -23  14   11.37    7.72
   0 -23  15    5.89    6.22
   0  24   0  470.32   26.70
   0 -24   0  463.99   25.27
   0  24   0  461.52   18.93
   0  24   1  108.72   10.78
   0  24   1  118.93   12.99
   0 -24   1  117.50   13.18
   0  24  -1  129.05   14.56
   0  24  -1  105.98    6.91
   0  24   2  293.04   21.61
   0  24   2  313.62   20.52
   0 -24   2  287.60   21.62
   0  24   2  286.29   19.43
   0  24   3  215.09   18.64
   0  24   3  227.40   17.13
   0  24   3  251.96   20.12
   0 -24   3  238.80   20.89
   0  24   4   98.70   11.34
   0  24   4   99.08   12.61
   0 -24   4   96.68   13.25
   0  24   5   27.47    5.93
   0 -24   5   26.91    8.21
   0  24   5   25.14    5.88
   0  24   6   45.87    9.78
   0 -24   6   60.11   11.66
   0 -24   7  112.57   17.62
   0 -24   7  102.78    5.94
   0 -24   8   42.43   12.29
   0 -24   8   58.74    6.24
   0 -24   9    4.92    4.39
   0 -24  10   16.36    9.34
   0 -24  11    2.12    2.60
   0 -24  12    9.99    7.92
   0  24  12    7.23    4.14
   0 -24  13   15.81    9.06
   0 -24  14    2.03    1.15
   0 -24  15    3.51    5.52
   0  25   0    7.14    2.77
   0 -25   0   11.14    4.59
   0  25   0    9.79    4.39
   0  25   1  121.96   11.42
   0  25   1  113.90   12.98
   0  25  -1  118.93    7.46
   0 -25   1  125.40   14.03
   0 -25   2  105.32   13.62
   0  25   2  114.93   13.85
   0  25   2  109.45   12.53
   0  25   2  112.23   12.51
   0  25   3  406.32   25.57
   0  25   3  397.95   22.94
   0 -25   3  395.91   27.17
   0  25   3  406.04   25.89
   0  25   4    9.66    4.49
   0 -25   4    0.84    2.52
   0  25   4    4.16    3.09
   0 -25   5   27.36    8.25
   0  25   5   13.80    4.74
   0  25   5   22.51    6.40
   0  25   6    2.65    3.24
   0 -25   6    4.41    5.69
   0 -25   7  145.32   21.12
   0 -25   8    9.79    6.71
   0 -25   8    4.95    1.55
   0 -25   9   75.67   16.01
   0 -25  10   -0.40    2.30
   0 -25  11   28.45   11.10
   0 -25  12   12.58    7.00
   0 -25  13    9.03    8.68
   0 -25  14   10.91    8.36
   0 -25  15    0.43    3.40
   0  26   0   29.56    4.95
   0 -26   0   32.43    7.10
   0  26   1   47.56    8.77
   0  26   1   43.82    6.90
   0  26   1   42.80    9.60
   0 -26   1   41.64    8.31
   0  26  -1   41.78    4.48
   0 -26   2    7.15    3.64
   0  26   2   -0.51    1.60
   0  26   2    2.37    2.03
   0  26   2    5.27    5.39
   0  26   3   73.64    9.93
   0 -26   3   80.01   12.77
   0  26   3   72.41   11.15
   0  26   3   78.73   11.93
   0  26   4   10.10    4.96
   0 -26   4   17.58    6.40
   0  26   4   10.71    3.32
   0 -26   5  100.29   15.34
   0  26   5   83.91   12.08
   0  26   5   91.72   11.35
   0  26   6   34.76    7.76
   0 -26   6   36.84    9.55
   0  26   6   42.00    9.32
   0 -26   7  187.19   23.77
   0 -26   8    5.97    1.47
   0 -26   8    7.15    5.56
   0 -26   9   57.51   14.51
   0 -26  10   28.25    9.89
   0 -26  11    2.79    3.40
   0 -26  12   15.56    7.93
   0 -26  13   30.19   13.23
   0 -26  14   10.29    6.95
   0 -26  15   12.61    7.65
   0 -27   0    3.89    3.12
   0  27   0    1.38    1.23
   0  27   1  117.77   13.91
   0  27   1  111.23   11.22
   0  27   1   92.74   14.10
   0 -27   1  117.35   14.11
   0  27  -1  113.41    7.44
   0  27   2  271.15   21.99
   0 -27   2  259.82   21.79
   0  27   2  288.74   20.48
   0  27   2  269.79   20.98
   0  27   3    3.86    3.48
   0  27   3    0.36    2.00
   0 -27   3    6.22    4.11
   0  27   3   -0.48    0.86
   0 -27   4   19.74    7.39
   0  27   4   11.64    4.36
   0  27   4   15.32    5.70
   0  27   5   30.11    6.82
   0  27   5   42.37    8.75
   0 -27   5   40.40   10.49
   0  27   6  114.06   14.75
   0 -27   6  121.22   17.96
   0  27   6   97.45   12.12
   0 -27   7   51.14   12.52
   0  27   7   44.24    9.27
   0 -27   8   11.01    3.35
   0 -27   9    1.38    2.75
   0 -27  10  113.52   20.90
   0 -27  11    4.78    1.73
   0 -27  12    5.18    3.38
   0 -27  13    0.21    3.03
   0 -27  14   -3.26    4.22
   0 -27  15   -1.44    8.15
   0 -28   0   18.43    5.57
   0  28   0   27.72    4.92
   0  28  -1   11.67    2.52
   0  28   1    6.94    4.03
   0 -28   1    8.23    4.30
   0  28   1    5.94    2.29
   0  28   2  120.46   14.56
   0 -28   2   90.52   13.19
   0  28   2   97.31   13.81
   0  28   2   96.14   11.95
   0  28   3   28.99    6.98
   0  28   3   25.39    6.96
   0 -28   3   26.43    7.34
   0  28   4    2.82    3.27
   0 -28   4    4.46    3.31
   0  28   4   -0.91    2.21
   0  28   5    1.21    0.58
   0  28   5    0.39    1.85
   0 -28   5   -1.96    2.91
   0  28   6  114.84   13.89
   0 -28   6  130.86   18.89
   0  28   6  121.51   15.99
   0  28   7    5.76    3.76
   0 -28   7   -2.59    0.86
   0  28   7    1.49    1.50
   0 -28   8  251.05   28.42
   0 -28   9  114.18   20.26
   0 -28  10   12.25    6.81
   0 -28  11    6.55    6.98
   0 -28  12   58.56   16.21
   0 -28  13   15.95    8.23
   0 -28  14    3.12    1.59
   0 -29   0   -1.76    3.01
   0  29   0    1.80    1.61
   0 -29   1   33.60    7.84
   0  29   1   40.84   10.15
   0  29  -1   34.45    4.04
   0  29   1   40.40    6.92
   0  29   2   33.57    8.41
   0  29   2   33.39    7.14
   0 -29   2   41.90   10.15
   0  29   3   40.97    8.68
   0 -29   3   38.37    8.97
   0  29   3   39.94    7.78
   0  29   4   15.56    6.15
   0 -29   4    5.47    4.54
   0  29   4    7.51    2.00
   0  29   5  137.25   16.35
   0  29   5  154.64   15.65
   0 -29   5  163.41   20.34
   0  29   6  148.68   15.33
   0  29   6  156.19   17.73
   0 -29   6  181.52   22.54
   0 -29   7   64.53   14.28
   0  29   7   81.51   13.02
   0  29   7   63.74   10.18
   0 -29   8   -2.93    4.85
   0 -29   9   49.00   13.00
   0 -29  10   34.60   11.19
   0 -29  11    4.25    5.88
   0 -29  12    4.51    5.77
   0 -29  13    8.27    8.03
   0 -29  14    8.45    7.77
   0  30   0   12.97    3.43
   0 -30   0   15.35    5.19
   0  30   1   67.03   12.66
   0  30  -1   75.52    6.19
   0  30   1   71.34    9.26
   0 -30   1   76.13   12.05
   0  30   2    0.77    1.03
   0 -30   2   -1.03    3.72
   0  30   2    4.11    4.13
   0  30   3    3.82    2.23
   0 -30   3    9.69    5.51
   0 -30   4   41.01   10.12
   0  30   4   45.87    9.32
   0  30   4   34.60    7.83
   0  30   5  116.52   15.43
   0 -30   5  117.57   17.45
   0  30   5  114.36   14.03
   0 -30   6   12.63    5.63
   0  30   6   17.89    6.86
   0  30   6   13.17    4.60
   0 -30   7   40.87   12.09
   0  30   7   29.50    8.13
   0 -30   8   13.30    6.80
   0 -30   9    1.59    2.39
   0 -30  10   20.35    7.81
   0 -30  11   29.74   12.05
   0 -30  12   32.55   13.60
   0 -30  13   -4.22    7.43
   0 -30  14    5.22    7.89
   0  31   0    1.86    1.40
   0  31   1    8.71    4.47
   0  31   1    8.77    3.64
   0  31  -1    6.56    1.82
   0 -31   1    9.34    4.06
   0 -31   2   20.80    6.23
   0  31   2   20.08    5.50
   0  31   2   14.26    4.98
   0  31   3    8.89    5.25
   0 -31   3   12.88    4.99
   0  31   4   14.73    5.50
   0 -31   4   19.62    7.12
   0 -31   5    0.93    2.00
   0  31   5    0.05    1.73
   0  31   6  130.43   17.17
   0 -31   6  157.88   21.46
   0  31   7   27.67    7.39
   0 -31   7   22.16    8.15
   0 -31   8   40.08   11.45
   0 -31   9    7.05    5.99
   0 -31  10    3.76    5.32
   0 -31  11   -0.75    4.33
   0 -31  12    0.07    3.46
   0 -31  13  -12.20    8.75
   0 -31  14   -1.54    3.99
   0  32   0    1.47    1.73
   0  32   1   35.00    9.08
   0  32  -1   29.64    3.85
   0 -32   1   33.89    8.09
   0  32   1   36.59    6.85
   0  32   2    8.43    3.87
   0 -32   2   12.71    5.19
   0  32   2   16.43    5.03
   0 -32   3  157.76   19.89
   0  32   3  184.22   20.26
   0  32   4    9.16    4.51
   0 -32   4    9.48    4.97
   0  32   5   53.87   10.96
   0 -32   5   63.38   13.42
   0 -32   6   67.74   15.06
   0  32   6   74.49   12.98
   0 -32   7   33.39   10.81
   0  32   7   21.49    6.67
   0 -32   8   75.14   16.28
   0 -32   9    0.22    0.90
   0 -32  10   30.25   11.64
   0 -32  11   -1.53    2.14
   0 -32  12   12.72    7.74
   0 -32  13    0.42    3.96
   0  33   0    2.32    1.68
   0  33   1  172.58   14.80
   0  33  -1  167.02    9.23
   0  33   1  168.46   19.86
   0 -33   1  164.25   18.88
   0  33   2    9.10    6.83
   0 -33   2   -0.35    2.09
   0  33   2    3.22    2.63
   0 -33   3    9.87    5.50
   0  33   3    6.60    5.25
   0  33   4   30.64    8.05
   0 -33   4   29.41    8.30
   0 -33   5   34.00    8.96
   0  33   5   33.62    8.19
   0 -33   6  224.11   26.35
   0  33   6  195.92   21.15
   0 -33   7   49.60   12.99
   0  33   7   45.74   10.92
   0 -33   8    0.23    2.19
   0 -33   9   20.25    8.39
   0 -33  10   19.03   10.10
   0 -33  11   34.03   12.30
   0 -33  12    5.90    4.76
   0 -33  13    0.18    4.45
   0  34   0   29.18    5.29
   0  34   1   15.64    6.68
   0  34   1   12.72    4.44
   0 -34   1    5.86    2.89
   0  34  -1   11.96    2.62
   0 -34   2  199.27   21.43
   0  34   2  215.55   22.26
   0  34   2  204.32   18.56
   0  34   3   50.68   10.86
   0 -34   3   60.65   13.13
   0  34   4  104.05   15.22
   0 -34   4  109.73   17.25
   0  34   5    7.84    4.16
   0 -34   5    3.43    0.49
   0  34   6  170.91   20.19
   0 -34   6  198.21   25.46
   0  34   7    2.40    2.62
   0 -34   7    8.83    7.33
   0 -34   8   -2.57    3.96
   0 -34   9   -5.49    4.27
   0 -34  10    3.31    4.99
   0 -34  11    4.21    6.17
   0 -34  12   23.95   11.09
   0 -34  13    6.53    7.09
   0  35   0    4.31    2.45
   0  35  -1    7.01    1.78
   0  35   1    6.56    3.71
   0 -35   1    0.74    1.96
   0  35   1    9.02    3.44
   0 -35   2   88.83   14.51
   0  35   2   84.91   14.24
   0  35   2   75.78   11.60
   0  35   3   13.06    6.72
   0 -35   3    1.95    1.44
   0 -35   4    0.73    1.05
   0  35   4    4.16    4.05
   0  35   5   71.00   12.76
   0 -35   5   86.73   16.51
   0  35   6   31.43    9.35
   0 -35   6   29.34    9.26
   0  35   7   12.03    6.23
   0 -35   7    9.06    5.00
   0 -35   8   -0.10    2.88
   0 -35   9    4.35    5.30
   0 -35  10   -3.03    6.00
   0 -35  11    8.45    6.41
   0 -35  12   20.11   10.51
   0 -35  13   -6.82    7.58
   0  36   0    1.49    1.46
   0  36  -1   92.19    6.60
   0  36   1   88.99   11.08
   0 -36   1  103.87   15.89
   0  36   1   84.58   14.58
   0  36   2   58.87   11.92
   0 -36   2   67.10   13.39
   0 -36   3  127.68   19.75
   0  36   3   55.91   11.41
   0  36   4   24.57    7.61
   0 -36   4   27.73    8.89
   0  36   5  106.83   15.88
   0 -36   5  109.62   18.39
   0  36   6    5.65    4.71
   0 -36   6    5.45    4.52
   0  36   7   37.93   10.31
   0 -36   7   52.19   14.24
   0 -36   8    6.14    4.79
   0 -36   9   -5.72    4.85
   0 -36  10   21.09    9.24
   0 -36  11    5.04    7.19
   0 -36  12   16.72    9.45
   0  37   1   84.81   14.93
   0 -37   1   79.23   13.71
   0 -37   2   16.09    5.51
   0  37   2   15.31    6.67
   0  37   3   12.09    5.90
   0 -37   3   11.72    5.82
   0 -37   4   11.81    6.49
   0  37   4    9.33    5.29
   0 -37   5   21.12    7.52
   0  37   5   22.63    8.07
   0  37   6    3.15    2.67
   0 -37   6   13.21    6.94
   0 -37   7  106.21   19.80
   0  37   7   86.02   15.67
   0 -37   8   11.24    6.58
   0 -37   9   13.77    9.21
   0 -37  10   20.35   10.69
   0 -37  11   12.65    9.67
   0 -37  12    0.72    6.03
   0  38   1   13.49    6.92
   0 -38   2   13.54    5.09
   0  38   2   33.59   10.36
   0  38   3   72.06   13.64
   0 -38   3   54.20   12.31
   0  38   4    4.34    4.20
   0 -38   4    3.58    2.43
   0 -38   5   84.06   16.13
   0  38   5   91.92   15.49
   0  38   6    9.76    4.55
   0 -38   6   10.86    5.87
   0 -38   7  -11.85    7.06
   0  38   7    2.17    4.78
   0 -38   8   -1.76    1.97
   0  38   8    2.73    4.81
   0 -38   9   56.09   16.29
   0 -38  10    7.49    6.58
   0 -38  11   10.58    7.98
   0 -38  12    4.53    6.06
   0  39   1   -4.51    2.39
   0  39   2  119.15   17.72
   0 -39   2  133.00   19.33
   0 -39   3   15.18    5.75
   0  39   3   25.28    8.12
   0 -39   4   12.33    7.38
   0  39   4    4.09    3.61
   0 -39   5   29.87   10.05
   0  39   5   41.17   10.28
   0  39   6   63.71   13.49
   0 -39   6   65.68   15.03
   0 -39   7   -0.24    2.10
   0  39   7    7.45    4.64
   0 -39   8   19.99    8.81
   0  39   8   28.73    9.60
   0 -39   9   19.77    9.73
   0 -39  10   -1.94    2.62
   0 -39  11  160.31   35.52
   0  40   0   -1.56    1.59
   0  40   1    7.08    4.64
   0  40   2    7.74    5.38
   0 -40   2    7.27    4.26
   0  40   3    4.62    3.38
   0 -40   3    7.58    5.11
   0 -40   4   53.09   13.41
   0  40   4   36.78    9.62
   0  40   5   -7.30    3.53
   0 -40   5    4.61    5.08
   0 -40   6   17.99    8.46
   0  40   6   21.69    7.94
   0 -40   7   -1.35    1.60
   0  40   7   -1.23    1.70
   0 -40   8    5.49    4.43
   0  40   8    7.67    6.14
   0 -40   9    6.90    7.17
   0 -40  10  102.33   23.10
   0 -40  11    5.38    5.04
   0  41   0    5.12    4.68
   0  41   1    7.38    4.67
   0  41   2   -2.37    0.97
   0 -41   2    2.31    3.09
   0 -41   3   38.13   10.43
   0  41   3   45.21   11.39
   0 -41   4   14.83    7.55
   0  41   4    2.79    2.16
   0  41   5    5.16    3.65
   0 -41   5    8.17    3.21
   0  41   6   12.14    7.13
   0 -41   6   12.79    6.58
   0  41   7   14.46    4.64
   0 -41   7   34.14   11.02
   0 -41   8    2.27    3.97
   0  41   8    1.65    2.60
   0 -41   9    7.03    4.60
   0 -41  10   32.02   13.78
   0 -41  11  -16.83    9.36
   0  42   0   13.04    6.56
   0  42   1   10.05    5.73
   0 -42   2    4.70    2.55
   0  42   2   11.00    6.42
   0 -42   3    0.11    1.54
   0  42   3    6.63    5.69
   0  42   4    0.93    2.75
   0 -42   4   12.92    6.27
   0  42   5    8.59    4.09
   0 -42   5    1.19    2.95
   0 -42   6   26.42   11.15
   0  42   6   24.09    9.48
   0 -42   7   -2.75    4.15
   0  42   7    7.00    4.48
   0 -42   8    3.19    2.18
   0  42   8    0.26    1.96
   0 -42   9   76.35   19.06
   0 -42  10   18.33   10.61
   0 -42  11   37.18   14.57
   0  43   0    6.08    5.39
   0  43   1   15.71    7.47
   0 -43   2    8.66    5.53
   0  43   2    0.41    2.40
   0 -43   3   19.70    8.13
   0  43   3   20.77    9.00
   0  43   4   26.56    8.29
   0 -43   4   22.67    8.53
   0  43   5   40.47   10.80
   0 -43   5   30.95   10.52
   0 -43   6    5.44    2.59
   0  43   6   12.45    6.35
   0  43   7    5.60    3.66
   0 -43   7   -4.48    5.65
   0  43   8   32.71   10.82
   0 -43   8   29.54   11.09
   0 -43   9   75.98   19.59
   0 -43  10   10.00    7.04
   0  44   0    1.01    3.46
   0  44   1   52.60   13.00
   0  44   2    3.49    3.71
   0  44   3   18.45    7.23
   0 -44   3   23.73    7.79
   0 -44   4   28.21   10.26
   0  44   4   23.21    8.01
   0  44   5   -0.69    2.24
   0 -44   5   -1.34    3.24
   0 -44   6   10.53    6.52
   0  44   6    2.39    2.15
   0  44   7   24.89    9.71
   0 -44   7   29.01   11.51
   0  44   8   21.92    6.86
   0 -44   8   33.47   12.21
   0 -44   9    7.18    8.21
   0 -44  10   50.57   17.40
   0  45   0    3.44    3.03
   0  45   1    6.92    6.46
   0  45   2   32.60   10.50
   0  45   3   19.05    7.64
   0 -45   3   22.05    8.85
   0 -45   4   16.43    8.79
   0  45   4   21.17    8.66
   0 -45   5    4.66    5.29
   0  45   5    4.32    4.30
   0 -45   6    1.18    3.92
   0  45   6    4.71    3.60
   0  45   7    6.48    4.71
   0 -45   7    4.81    5.00
   0 -45   8   15.02    8.74
   0  45   8   18.85    7.68
   0 -45   9    1.91    1.90
   0  46   0   29.37   10.40
   0  46   1    6.31    5.37
   0  46   2   59.71   14.21
   0  46   3    2.61    3.37
   0 -46   3    2.18    2.12
   0 -46   4   43.91   13.04
   0  46   4   58.03   14.28
   0  46   5   38.53   10.96
   0 -46   5   23.12    9.73
   0  46   6    4.60    5.62
   0 -46   6    4.32    4.46
   0  46   7    6.32    5.81
   0 -46   7   15.35    8.84
   0  46   8    5.17    6.92
   0 -46   8    0.10    3.71
   0 -46   9   -1.95    3.87
   0  47   0   20.19    9.44
   0  47   1   -2.54    4.57
   0  47  -1    2.09    3.53
   0  47   2    6.39    6.61
   0 -47   3    5.39    5.73
   0  47   3   -4.10    4.73
   0  47   4    1.22    0.98
   0 -47   4    7.32    5.24
   0  47   5    5.86    4.46
   0 -47   5   -4.48    2.76
   0 -47   6   50.48   15.72
   0  47   6   27.42    9.57
   0 -47   7   -0.14    3.17
   0  47   7    2.79    3.04
   0  47   8    9.66    7.74
   0 -47   8   12.33    7.93
   0 -47   9   11.39    7.55
   0  48   0   -3.99    5.34
   0  48   1   44.30   12.81
   0  48  -1   31.38   11.31
   0  48   2    7.72    5.66
   0  48   3   49.91   12.84
   0  48   4   -1.99    2.71
   0 -48   4    4.61    4.45
   0  48   5    7.59    4.57
   0 -48   5   -1.01    3.05
   0  48   6    5.02    3.99
   0 -48   6    2.19    4.54
   0 -48   7   -2.99    7.56
   0  48   7    3.68    1.71
   0 -48   8   12.65    8.42
   0  48   8    3.25    4.05
   0  49   0   -2.40    3.62
   0  49  -1    5.48    6.20
   0  49   1   -0.75    3.06
   0  49   2   23.63    9.76
   0  49   3   12.62    6.71
   0 -49   4    4.36    5.57
   0  49   4   -1.46    3.84
   0  49   5   -4.73    5.42
   0 -49   5    8.13    6.86
   0 -49   6    3.81    5.82
   0  49   6    2.29    1.92
   0 -49   7    2.68    5.91
   0  49   7    2.30    1.28
   0 -49   8    4.58    4.94
   0  49   8   -0.45    5.81
   0  50   0   17.43    8.63
   0  50   1    6.40    4.85
   0  50  -1   -5.77    6.52
   0  50   2   29.82   10.28
   0  50   3    1.18    5.07
   0 -50   4   23.13    9.69
   0  50   4    6.69    4.77
   0  50   5   -4.46    4.28
   0 -50   5    3.95    1.95
   0 -50   6   10.28    7.32
   0  50   6    3.45    5.55
   0 -50   7    2.19    2.50
   0  50   7    9.54    4.45
   0  50   8   -1.41    3.72
   0  51   0    0.32    5.05
   0  51   1    7.70    5.47
   0  51  -1    3.14    5.02
   0  51   2   -0.45    2.70
   0  51   3   10.66    5.05
   0  51   4   26.28    9.85
   0  51   5   -0.89    3.66
   0 -51   5   -0.11    3.44
   0 -51   6    3.86    6.11
   0  51   6    7.56    5.91
   0  51   7   14.21    8.56
   0 -51   7    3.59    7.21
   0  51   8    1.94    2.75
   0  52   0   -0.47    1.64
   0  52  -1    6.04    6.24
   0  52   1    1.74    2.77
   0  52   2    2.99    1.93
   0  52  -2    1.17    5.58
   0  52   3    0.20    1.75
   0  52   4   27.46   10.58
   0  52   5    8.79    6.59
   0 -52   5   -0.96    0.52
   0 -52   6   14.38    9.16
   0  52   6    2.07    3.83
   0  52   7    9.76    5.71
   0  52   8   17.74   10.72
   0  53   0    2.57    4.06
   0  53  -1    1.31    3.99
   0  53   1   17.03    8.40
   0  53   2    3.26    3.44
   0  53  -2   13.83    8.18
   0  53   3    6.24    4.72
   0  53   4    0.33    2.58
   0 -53   5    2.96    3.98
   0  53   5    2.45    1.43
   0  53   6   10.19    9.07
   0 -53   6    0.44    6.26
   0  53   7    4.67    7.05
   0  54   0    4.82    4.48
   0  54   1    3.69    5.51
   0  54  -1    3.31    6.27
   0  54   2   33.97   13.43
   0  54  -2   28.98   12.24
   0  54   3   18.51    8.52
   0  54   4   14.74    9.53
   0  54   5   17.59    9.64
   0  54   6    9.38    7.79
   0  55   0   -7.57    5.86
   0  55  -1   16.32    9.01
   0  55   1   10.92    7.95
   0  55   2   -5.21    6.81
   0  55  -2   35.71   15.36
   0  55   3   11.89    7.34
   0  55   4   16.00    8.00
   0  55   5   11.83    8.22
   0  56   0   11.87    8.04
   0  56  -1   13.18    8.67
   0  56   1    8.66    6.48
   0  56   2   -6.88    7.01
   0  56   3   37.84   12.27
   0  56   4  -11.35    6.67
  -1   0  19    2.78    4.88
  -1   0  18    4.75    4.62
  -1   0  17   13.14    5.86
  -1   0  16    5.56    4.94
  -1   0  15   42.01   13.49
  -1   0  14   -1.39    1.76
  -1   0  13   94.04   15.72
  -1   0  12   -1.72    1.88
  -1   0  11   -1.96    2.16
  -1   0  10   -3.39    3.18
  -1   0   9   47.27    9.91
  -1   0   8   -0.51    0.62
  -1   0   7  781.24   34.24
  -1   0   7  764.10   35.21
  -1   0   6   -0.99    1.78
  -1   0   6   -0.67    1.01
  -1   0   5  205.49   15.03
  -1   0   4   -3.03    1.75
   1   0  -3 2445.96   40.41
  -1   0   3 2445.67   40.38
  -1   0   2    1.67    1.09
   1   0  -2    1.67    1.17
   1   0   2    2.05    0.82
  -1   0  -2    0.72    0.58
  -1   0  -3   92.79    7.05
   1   0   3   75.62    7.15
  -1   0  -4    0.39    1.08
   1   0   4    1.39    0.99
   1   0   5  189.55   14.92
  -1   0  -5  222.40   15.60
   1   0   6    1.97    1.17
   1   0   7    0.30    1.46
   1   0   8    0.26    2.06
   1   0   9   44.03   11.79
   1   0  10   -0.88    3.95
   1   0  11   64.43   12.37
   1   0  12   -0.04    1.22
   1   0  13   61.87   14.38
   1   0  14   -0.87    2.04
   1   0  15   34.57   11.72
   1   0  16   -0.33    2.41
   1   0  17    7.53    7.72
  -1  -1  19    1.42    5.20
  -1  -1  18   18.85   10.85
  -1   1  18   13.76   10.93
  -1  -1  17   18.50    9.37
  -1   1  17   15.19    7.26
  -1  -1  16    3.50    1.35
  -1   1  16    2.75    4.41
  -1  -1  15   -1.85    1.18
  -1   1  15   -0.74    3.73
  -1   1  14   11.67    6.46
  -1  -1  14   11.44    6.58
  -1  -1  13   14.43    6.48
  -1   1  13   32.75   10.44
  -1  -1  12   -0.25    3.80
  -1   1  12    3.60    2.99
  -1  -1  11   40.65   12.83
  -1   1  11   74.13   13.76
  -1  -1  10   11.10    5.13
  -1   1  10   12.15    4.68
  -1   1   9  126.58   15.46
  -1  -1   9  137.52   16.61
  -1  -1   8   47.73    9.57
  -1   1   8   35.68    7.68
  -1  -1   7   33.31    6.84
  -1   1   7   42.13    8.78
  -1  -1   7   32.33    6.72
  -1   1   7   31.40    7.49
  -1  -1   6   68.08    9.46
  -1  -1   6   76.23   10.29
  -1   1   6   67.06    9.69
  -1   1   5    1.70    0.77
  -1  -1   5    3.39    2.73
  -1  -1   5    5.87    2.14
  -1   1   4  969.24   29.53
  -1  -1   4  968.85   28.44
  -1   1   3   45.93    5.70
   1   1  -3   47.31    5.86
  -1  -1   3   43.28    5.29
   1  -1  -3   45.50    5.96
   1  -1  -2   68.18    5.86
  -1  -1   2   68.88    5.32
   1   1  -2   73.85    5.72
  -1   1   2   69.71    5.80
  -1  -1  -2   31.57    3.66
  -1   1  -2   19.29    3.22
   1   1   2   22.27    2.95
   1  -1   2   17.39    2.96
  -1  -1  -3  392.60   14.24
   1   1   3  401.40   14.94
   1  -1   3  351.49   15.42
  -1   1  -4  669.12   23.03
   1   1   4  618.54   22.16
  -1  -1  -4  684.87   23.07
   1  -1   4  620.29   24.28
  -1   1  -5    2.45    1.44
   1  -1   5    0.45    1.45
   1   1   5    5.50    2.20
   1   1   6   78.51    9.98
   1  -1   6   79.06   10.75
   1   1   7  109.53   13.64
   1  -1   7   89.58   13.79
   1  -1   8    9.31    4.91
   1   1   8   16.49    6.36
   1   1   9    8.13    4.66
   1  -1   9    7.88    5.24
   1   1  10   -1.88    2.52
   1  -1  10    4.02    2.50
   1   1  11   30.19    8.60
   1  -1  11   34.05    8.79
   1  -1  12   10.86    5.94
   1   1  12   10.97    6.24
   1  -1  13    0.53    2.38
   1   1  13   -0.03    2.07
   1   1  14    6.51    4.08
   1  -1  14   -0.73    2.10
   1   1  15   11.69    5.53
   1  -1  15    5.73    2.07
   1   1  16   10.84    7.91
   1  -1  16    8.67    4.90
   1  -1  17   -1.93    4.37
   1   1  17   -0.60    3.35
  -1   2  18    1.16    3.65
  -1  -2  18   11.53    7.31
  -1   2  17   12.25    8.48
  -1  -2  17   -2.70    5.20
  -1  -2  16    9.10    5.98
  -1   2  16   26.73   10.05
  -1   2  15   18.17    7.67
  -1  -2  15   12.72    8.44
  -1  -2  14   10.20    6.34
  -1   2  14    6.90    5.08
  -1  -2  13   11.20    6.34
  -1   2  13   10.75    7.43
  -1   2  12    8.45    5.92
  -1  -2  12   -1.51    3.71
  -1  -2  11  239.15   27.09
  -1   2  11  307.12   27.05
  -1   2  10   19.95    6.38
  -1  -2  10   23.76    8.53
  -1  -2   9   76.96   12.91
  -1   2   9   86.22   12.93
  -1   2   8   82.84   12.85
  -1  -2   8  102.07   13.41
  -1   2   7    3.16    2.89
  -1  -2   7    0.89    1.79
  -1   2   7    4.14    3.46
  -1  -2   7    3.77    2.93
  -1  -2   6  510.90   26.21
  -1  -2   6  514.28   25.72
  -1   2   6  521.84   27.64
  -1  -2   5   -0.12    2.42
  -1  -2   5    3.10    1.79
  -1   2   5   -1.79    3.03
  -1  -2   4   88.39    8.24
  -1  -2   4   99.53   10.16
  -1   2   4   94.28    9.35
   1  -2  -3  393.80   17.23
  -1   2   3  412.11   17.56
  -1  -2   3  376.18   14.85
   1   2  -3  396.85   15.42
   1  -2  -2   56.50    5.40
  -1  -2   2   56.06    4.68
  -1   2   2   52.26    5.26
   1   2  -2   54.77    4.50
  -1   2  -2  195.30   10.28
   1   2   2  240.68    8.66
  -1  -2  -2  228.21    8.20
   1  -2   2  179.69   10.26
  -1   2  -3   40.65    5.33
   1   2   3   45.82    4.93
  -1  -2  -3   39.44    4.72
   1  -2   3   20.92    5.15
   1   2   4  219.38   13.45
   1  -2   4  178.85   13.17
  -1   2  -4  222.91   13.50
   1   2   5  272.57   18.95
   1  -2   5  343.75   21.15
  -1   2  -5  391.05   20.09
   1   2   6   81.50    9.92
  -1   2  -6   76.22   10.19
   1  -2   6   73.59   10.64
   1  -2   7    6.77    3.34
   1   2   7    3.11    1.69
   1  -2   8    7.49    4.41
   1   2   8    9.11    4.98
   1   2   9    2.23    2.47
   1  -2   9   -1.63    3.03
   1  -2  10   37.95    8.71
   1   2  10   27.85    8.97
   1   2  11  208.05   26.31
   1  -2  11  235.77   24.72
   1   2  12    5.67    5.69
   1  -2  12    5.22    4.53
   1   2  13    2.04    1.28
   1  -2  13   -1.52    2.64
   1   2  14    0.11    1.96
   1  -2  14   -0.91    1.44
   1   2  15    6.08    5.81
   1  -2  15    4.75    5.33
   1   2  16    9.18    6.93
   1  -2  16    0.13    4.32
   1   2  17   -0.76    2.76
   1  -2  17   -0.12    0.27
  -1  -3  18  -14.08    7.91
  -1   3  18    4.51    6.02
  -1   3  17    2.19    2.60
  -1  -3  17   -0.15    6.10
  -1   3  16    1.10    4.57
  -1  -3  16   -1.85    3.21
  -1  -3  15   14.39    8.02
  -1   3  15   13.26    7.22
  -1   3  14   -3.31    3.76
  -1  -3  14   -1.63    0.37
  -1  -3  13   92.35   16.77
  -1   3  13   87.05   17.30
  -1  -3  12   38.32   10.70
  -1   3  12   46.37   10.77
  -1  -3  11  328.41   30.21
  -1   3  11  325.25   27.74
  -1   3  10   46.10    9.60
  -1  -3  10   30.49   11.59
  -1  -3   9   60.32   11.57
  -1   3   9   74.45   12.25
  -1  -3   8  167.57   17.61
  -1  -3   8  164.72   16.88
  -1   3   8  138.79   18.02
  -1  -3   7    4.13    3.05
  -1  -3   7    6.32    3.04
  -1   3   7    7.71    4.09
  -1  -3   6  106.69   11.45
  -1  -3   6   97.24   11.84
  -1   3   6  111.01   13.12
  -1  -3   5   40.14    6.75
  -1  -3   5   42.08    6.62
  -1   3   5   47.27    7.66
  -1  -3   4  158.08   12.73
  -1  -3   4  175.80   11.61
  -1   3   4  184.59   13.52
  -1  -3   3  363.16   14.11
  -1   3   3  360.38   16.53
   1  -3  -3  363.78   16.86
   1   3  -3  373.98   14.54
  -1  -3   3  296.67   16.14
  -1  -3   2 1101.49   19.53
   1  -3  -2 1127.66   24.66
  -1  -3   2  892.84   24.25
   1   3  -2 1093.38   19.68
  -1   3   2 1110.27   24.16
   1  -3   1  255.73   10.55
  -1   3  -1  289.16   10.57
   1  -3   2   35.45    4.34
   1   3   2   47.02    3.67
  -1   3  -2   21.71    4.46
   1   3   3 2854.57   36.08
   1  -3   3 2520.14   42.54
  -1   3  -3 2646.16   43.26
   1   3   4  102.05    8.24
  -1   3  -4   71.29    8.69
   1  -3   4   63.00    8.82
  -1   3  -5    3.03    1.31
   1  -3   5    1.45    1.90
   1   3   5    7.64    3.10
   1  -3   6   59.96    9.71
   1   3   6   68.02    9.19
  -1   3  -6   59.18    9.08
  -1   3  -7  137.19   14.69
   1   3   7  120.90   14.73
   1  -3   7  150.79   15.33
   1   3   8   -0.56    2.75
   1  -3   8    2.70    3.17
   1   3   9   66.14   11.79
   1  -3   9   58.77   11.32
   1  -3  10   20.76    6.88
   1   3  10   14.29    6.66
   1   3  11    5.20    5.30
   1  -3  11    2.21    1.88
   1   3  12   17.86    8.72
   1  -3  12   18.70    8.77
   1   3  13    1.28    1.64
   1  -3  13    8.06    6.47
   1   3  14   17.49   10.93
   1  -3  14   16.91   10.75
   1   3  15   28.09   10.39
   1  -3  15   34.43   11.80
   1   3  16    0.77    2.49
   1  -3  16    7.67    6.60
   1  -3  17    5.62    7.07
   1  -3  18    0.44    2.06
  -1  -4  18    2.41    1.88
  -1   4  18    6.54    7.26
  -1   4  17    4.75    5.55
  -1  -4  17    7.77    7.59
  -1  -4  16   18.37    8.59
  -1   4  16   25.81    9.78
  -1   4  15    3.69    3.50
  -1  -4  15   -1.03    2.20
  -1  -4  14   -0.58    2.76
  -1   4  14    4.99    2.95
  -1  -4  13    5.51    1.93
  -1   4  13    0.22    1.12
  -1   4  12   67.71   13.24
  -1  -4  12   59.99   12.99
  -1  -4  11   25.79    7.39
  -1   4  11   26.95    8.73
  -1   4  10  109.30   14.94
  -1  -4  10   54.17   16.48
  -1  -4   9    3.76    3.68
  -1   4   9    1.96    2.27
  -1   4   8    7.05    5.71
  -1  -4   8    5.70    3.06
  -1  -4   8    3.88    0.83
  -1   4   7  119.92   14.52
  -1  -4   7  123.72   14.33
  -1  -4   7  124.56   13.57
  -1  -4   6  264.61   17.78
  -1   4   6  272.40   20.30
  -1  -4   6  275.07   19.64
  -1  -4   5   47.00    6.65
  -1   4   5   50.13    8.37
  -1  -4   5   52.45    7.93
  -1  -4   4  422.97   20.60
  -1   4   4  398.72   19.88
  -1  -4   4  385.68   16.98
  -1  -4   3  360.41   17.39
   1   4  -3  387.08   14.32
  -1  -4   3  385.29   14.01
  -1   4   3  399.59   17.63
   1  -4  -3  388.65   17.85
   1  -4  -2 1452.04   18.87
  -1  -4   2 1345.17   20.76
  -1   4   2 1331.00   27.46
  -1  -4   2 1344.24   27.97
   1   4  -2 1330.20   21.07
   1  -4  -2 1344.30   27.81
  -1   4  -1  697.35   17.93
   1   4   1  752.98   17.50
  -1  -4  -1  706.79   17.74
   1  -4   1  734.05   18.45
   1  -4   2    3.81    2.91
  -1   4  -2    6.89    2.42
  -1  -4  -2   14.39    2.82
   1  -4   3   20.12    5.26
  -1   4  -3   29.54    4.87
   1   4   3   41.45    4.19
   1   4   4 1594.48   31.12
   1  -4   4 1351.62   36.44
   1   4   5  432.25   18.81
  -1   4  -5  393.46   20.90
   1  -4   5  335.57   20.89
   1   4   6  582.44   24.48
   1  -4   6  478.71   26.47
  -1   4  -6  566.59   27.06
  -1   4  -7    4.93    2.04
   1   4   7   -2.10    1.92
   1  -4   7    5.39    4.87
   1   4   8   13.28    5.82
   1  -4   8   11.89    6.03
   1   4   9    9.41    3.77
   1  -4   9    5.40    3.79
   1   4  10  608.09   35.11
   1  -4  10  578.11   36.80
   1   4  11  231.68   23.71
   1  -4  11  228.53   25.02
   1   4  12   -3.42    2.75
   1  -4  12   -2.32    2.78
   1  -4  13   16.98    8.68
   1   4  13   25.80   10.33
   1   4  14    7.96    5.21
   1  -4  14    4.17    3.88
   1  -4  15    2.90    0.35
   1   4  15    2.84    2.57
   1   4  16    9.66    4.62
   1  -4  16    8.12    6.66
   1  -4  17    2.37    8.47
   1  -4  18   -0.14    6.99
  -1   5  18    8.18    6.32
  -1  -5  18    5.12    5.52
  -1  -5  17   -4.67    6.90
  -1   5  17   -0.20    4.75
  -1  -5  16    0.21    3.40
  -1   5  16   -1.82    5.09
  -1  -5  15    0.07    5.29
  -1   5  15    1.64    3.69
  -1   5  14    3.87    7.72
  -1  -5  14   12.75    7.61
  -1  -5  13   64.19   15.11
  -1   5  13   46.99   12.26
  -1  -5  12   97.11   16.79
  -1   5  12   80.59   14.30
  -1   5  11   26.30    8.21
  -1  -5  11   23.96    9.01
  -1  -5  10  167.76   19.83
  -1   5  10  154.83   18.33
  -1   5   9   35.10    7.82
  -1  -5   9   11.52    8.59
  -1  -5   8  357.89   24.38
  -1  -5   8  294.50   27.13
  -1  -5   7   -2.32    2.17
  -1  -5   7    0.87    3.00
  -1  -5   6  574.12   30.68
  -1  -5   6  618.34   26.86
  -1   5   6  632.99   31.36
  -1  -5   5    9.82    3.16
  -1  -5   5    9.80    3.89
  -1   5   5   14.21    5.23
  -1  -5   4  102.38    8.41
  -1   5   4  111.20   10.93
  -1  -5   4  107.06   10.58
   1   5  -3   28.85    6.16
   1  -5  -3    4.48    1.61
  -1   5   3   29.42    7.38
   1   5  -3    1.89    1.45
   1   5  -2  741.27   14.92
   1  -5  -2  723.79   21.15
  -1   5   2  729.36   20.86
   1   5  -2  757.04   21.51
  -1   5   2  735.85   14.27
  -1  -5   2  747.61   21.29
  -1  -5   2  736.98   14.65
   1  -5  -2  754.78   14.75
   1  -5  -1   81.95    5.92
   1   5  -1   71.18    5.54
  -1   5   1   76.67    5.61
  -1  -5   1   78.04    5.65
  -1   5   1   82.41    4.25
  -1  -5  -1    4.61    1.68
  -1   5  -1    7.98    2.36
   1  -5   1    7.76    2.11
   1   5   1    7.17    1.87
  -1  -5  -2 1062.47   24.41
   1  -5   2  809.97   23.02
  -1   5  -2 1007.25   24.89
   1   5   2 1034.35   24.03
  -1  -5  -3  313.70   14.98
   1  -5   3  285.89   16.21
   1   5   3  373.74   12.36
  -1   5  -3  299.34   16.17
  -1   5  -4  596.37   23.88
   1  -5   4  475.85   23.87
   1   5   4  623.93   19.21
   1  -5   5    0.24    1.85
  -1   5  -5   -0.01    1.64
   1   5   5    2.17    1.51
  -1   5  -6  198.99   16.36
   1   5   6  195.76   13.88
   1  -5   6  161.58   15.55
   1  -5   7   11.57    4.75
  -1   5  -7   12.77    4.79
   1   5   7   16.84    4.69
   1   5   8   -0.99    2.63
   1  -5   8    8.80    2.97
   1  -5   9    3.62    4.25
   1   5   9    3.93    2.15
   1  -5  10  317.06   28.16
   1   5  10  303.36   24.00
   1  -5  11   10.13    6.18
   1   5  11    9.51    5.93
   1   5  12   17.48    9.35
   1  -5  12   19.25    8.57
   1  -5  13    6.26    3.19
   1   5  13    2.67    2.08
   1   5  14    3.62    2.95
   1  -5  14    4.86    4.26
   1   5  15    0.53    3.83
   1  -5  15   -0.32    5.83
   1   5  16   10.25    7.51
   1  -5  16   15.68    9.02
   1  -5  17    0.73    5.41
   1  -5  18   -0.61    1.69
  -1  -6  18    3.77    6.03
  -1   6  17    1.83    5.07
  -1  -6  17    5.40    3.34
  -1   6  16    4.05    4.48
  -1  -6  16   -0.44    0.56
  -1  -6  15   15.81    8.02
  -1   6  15   16.35    6.91
  -1  -6  14   14.72    8.42
  -1   6  14    6.31    7.18
  -1  -6  13   -4.81    5.62
  -1   6  13    1.17    3.96
  -1  -6  12    5.35    3.04
  -1   6  12   10.75    4.90
  -1  -6  11   52.45   13.43
  -1   6  11   68.92   12.59
  -1  -6  10   12.43    5.50
  -1   6  10    4.59    3.09
  -1   6   9    3.25    4.50
  -1  -6   9   -4.61    3.13
  -1  -6   8   73.80   10.92
  -1  -6   8   36.00   11.81
  -1  -6   7    2.70    2.40
  -1  -6   7   -1.97    2.42
  -1  -6   6  429.85   26.75
  -1   6   6  405.47   25.34
  -1  -6   6  376.11   20.59
  -1   6   5  294.69   19.93
  -1  -6   5  284.99   19.30
  -1  -6   5  296.41   16.21
  -1   6   4    2.97    1.43
   1   6  -4    1.63    2.15
  -1  -6   4    1.29    1.01
  -1  -6   4    6.31    3.51
   1   6  -3 3492.51   40.17
   1   6  -3 3691.18   55.62
   1  -6  -3 3491.81   54.82
  -1  -6   3 3646.16   55.62
   1  -6  -3 3480.66   39.83
  -1  -6   3 3518.65   39.58
  -1   6   3 3545.71   54.88
  -1   6   2 9819.31   55.89
   1  -6  -2 9997.42   80.25
   1   6  -2 9948.22   79.52
  -1   6   2 9921.72   79.80
  -1  -6   2 9402.50   88.49
   1  -6  -2 9974.53   58.03
   1   6  -2 9931.78   51.76
  -1  -6   2 9999.00   49.81
   1   6  -1  327.80   12.17
   1  -6  -1  347.92   12.36
  -1   6   1  336.00   12.15
  -1  -6   1  334.77   12.04
  -1   6   0 1389.73   20.09
   1  -6   0 1414.53   26.45
   1  -6   0 1380.48   20.25
   1   6   0 1360.81   18.40
  -1  -6   0 1364.62   18.07
  -1   6   0 1369.67   26.09
  -1   6  -1   14.03    3.67
  -1  -6  -1    9.53    3.00
   1  -6   1   11.93    2.26
   1   6   1   15.93    2.75
  -1   6  -2  483.53   18.54
   1  -6   2  531.65   19.55
   1   6   2  493.32   18.01
  -1  -6  -2  526.74   18.06
  -1  -6  -3  154.10   10.76
   1  -6   3  103.08   11.54
  -1   6  -3  147.37   11.78
  -1   6  -4    3.97    3.46
  -1  -6  -4   13.96    3.67
   1  -6   4    3.10    3.09
   1   6   4   13.06    2.75
  -1   6  -5  920.10   33.01
   1   6   5  888.39   26.06
   1  -6   5  667.69   32.81
  -1   6  -6  194.70   16.17
   1  -6   6  144.71   15.85
   1   6   6  201.33   14.07
   1   6   7  123.71   12.36
   1  -6   7   77.44   12.94
   1   6   8  102.68   13.19
   1  -6   8  114.38   15.15
   1   6   9  403.51   29.42
   1  -6   9  438.41   31.15
   1   6  10    6.98    3.67
   1  -6  10    5.17    4.05
   1   6  11  224.47   23.10
   1  -6  11  217.87   24.83
   1  -6  12    4.46    2.82
   1   6  12    1.64    3.88
   1  -6  13    2.10    4.60
   1   6  13    0.16    3.90
   1   6  14   -1.93    0.65
   1  -6  14    3.20    3.12
   1   6  15   20.59    8.17
   1  -6  15   21.48   10.83
   1  -6  16    1.87    2.00
   1   6  16    2.37    4.71
   1  -6  17    6.20    5.75
   1  -6  18  -18.11    9.14
  -1  -7  18   -9.85    6.80
  -1  -7  17   -4.54    5.38
  -1   7  17    2.38    6.02
  -1   7  16   -2.40    3.65
  -1  -7  16    6.50    4.59
  -1   7  15    0.98    3.84
  -1  -7  15   -6.40    5.82
  -1   7  14    9.63    6.02
  -1  -7  14    8.47    7.46
  -1   7  13   15.42    6.39
  -1  -7  13    4.52    5.92
  -1   7  12   23.39    7.74
  -1  -7  12   20.52    7.71
  -1  -7  11    2.11    3.84
  -1   7  11    8.12    4.63
  -1  -7  10    0.38    1.63
  -1   7  10   -2.34    2.61
  -1  -7   9   76.78   12.47
  -1  -7   8    0.15    3.26
  -1  -7   8    3.16    2.83
  -1  -7   7  461.03   24.79
  -1  -7   7  212.28   28.37
  -1  -7   6  241.21   16.36
  -1  -7   6  177.34   17.26
  -1   7   6  246.70   20.06
  -1   7   5  223.49   17.56
  -1  -7   5  240.09   14.41
  -1  -7   5   87.05   18.65
   1   7  -5  186.35   18.46
  -1   7   4   61.73    8.26
   1   7  -4   67.34    8.74
  -1  -7   4   59.19    6.03
   1  -7  -4   63.95    6.19
  -1  -7   4   46.02    7.08
   1  -7  -3  131.82    8.04
  -1  -7   3   65.51   11.54
   1   7  -3  156.50    8.72
  -1   7   3  174.72   13.17
  -1  -7   3  137.25    7.48
   1  -7  -3  130.20   10.82
   1   7  -3  125.02   11.11
   1   7  -2  169.78   11.22
   1  -7  -2  198.63    9.06
  -1  -7   2  190.50    6.60
  -1   7   2  197.90    8.50
   1  -7  -2  193.22   11.64
   1   7  -2  189.78    6.80
  -1  -7   2  185.37   11.33
  -1   7   2  217.33   12.83
   1  -7  -1   31.09    3.84
  -1  -7   1   29.42    3.56
   1   7  -1   21.36    3.50
  -1   7   1   25.79    3.54
   1  -7   0  463.83   12.20
   1  -7   0  485.33   16.53
  -1   7   0  480.07   16.43
  -1  -7   0  493.58   11.82
   1   7   0  494.61   12.10
  -1   7   0  480.98   12.17
   1   7   1 1050.00   24.93
  -1  -7  -1 1029.00   26.39
   1  -7   1 1036.24   25.93
  -1   7  -1 1043.50   25.76
  -1   7  -2 1211.13   30.27
   1  -7   2 1239.59   31.02
  -1  -7  -2 1197.23   28.56
   1   7   2 1195.13   28.03
  -1  -7  -3 2832.78   46.43
  -1   7  -3 2838.27   50.28
   1  -7   3 2641.12   49.65
  -1   7  -4  453.70   23.74
  -1  -7  -4  491.02   22.06
   1  -7   4  450.60   22.95
   1   7   5   47.96    5.93
  -1   7  -5   22.67    7.78
   1  -7   5   46.12    8.03
  -1  -7  -5   52.93    7.72
   1  -7   6    1.84    1.66
  -1   7  -6    6.92    3.26
   1   7   6    6.77    2.71
   1   7   7   48.09    7.59
   1  -7   7   35.90    8.92
   1   7   8   31.33    7.16
   1  -7   8   35.61    8.32
   1   7   9   -0.01    1.89
   1  -7   9    1.96    2.98
   1  -7  10   -0.22    2.59
   1   7  10   -0.07    1.51
   1  -7  11   -2.81    4.99
   1   7  11   -0.25    2.32
   1  -7  12   -0.72    4.67
   1   7  12    1.74    1.19
   1   7  13    5.34    3.33
   1  -7  13   -0.94    6.20
   1  -7  14    7.48    6.31
   1   7  14    7.20    5.62
   1  -7  15    0.82    4.90
   1   7  15    1.15    3.72
   1  -7  16   -4.78    4.40
   1  -7  17    4.90    2.56
   1  -7  18  -12.13    7.53
  -1  -8  18   -9.93    6.86
  -1  -8  17   -0.23    3.27
  -1   8  17    1.82    7.21
  -1  -8  16   13.19    9.12
  -1   8  16    0.46    2.61
  -1  -8  15  110.43   21.12
  -1   8  15  100.09   18.45
  -1   8  14   46.09   10.98
  -1  -8  14   47.58   13.34
  -1  -8  13    1.76    5.81
  -1   8  13    0.33    3.07
  -1  -8  12    9.19    8.45
  -1   8  12   17.70    7.02
  -1   8  11   50.05   11.16
  -1  -8  11   36.04   11.42
  -1   8  10   13.53    5.20
  -1  -8  10   10.88    6.09
  -1  -8   9   16.58    6.78
  -1  -8   8  127.53   16.00
  -1  -8   8  135.91   14.55
  -1  -8   7   53.17    9.54
  -1  -8   7   50.52    8.00
  -1  -8   6    0.85    1.79
  -1  -8   6    2.45    3.44
  -1   8   6   -3.18    3.01
  -1  -8   5  281.40   19.22
   1  -8  -5  248.81   14.10
  -1  -8   5  264.02   14.68
  -1   8   5  295.16   20.22
   1   8  -5  298.31   20.07
   1  -8  -4  197.22   11.60
  -1  -8   4  186.27   14.83
  -1  -8   4  195.12   10.56
   1   8  -4  200.29   15.14
  -1   8   4  211.77   15.89
  -1   8   3  118.75    8.03
  -1   8   3  125.37   10.74
   1   8  -3  121.93    6.91
  -1  -8   3  113.10    6.45
  -1  -8   3  116.05   10.58
   1  -8  -3  123.39    8.12
   1   8  -3  123.33   10.74
   1  -8  -2  228.84   10.56
  -1  -8   2  231.67   13.11
  -1   8   2  222.88    9.75
  -1   8   2  241.59   12.98
   1   8  -2  214.20   12.90
   1  -8  -2  224.99   12.75
   1  -8  -1  507.11   16.12
  -1  -8   1  523.20   16.38
   1   8  -1  484.08   15.58
  -1   8   1  477.58   15.47
  -1  -8   0   80.60    5.17
  -1   8   0   82.14    5.30
   1   8   0   82.23    5.34
   1  -8   0   83.88    5.40
  -1   8   0   87.40    7.37
   1  -8   0   85.61    7.29
   1   8   1   75.37    4.13
   1  -8   1   77.20    7.41
   1  -8   1   92.84    5.00
  -1  -8  -1   84.35    8.36
  -1   8  -1   91.30    8.11
   1   8   1   80.66    7.33
   1   8   2  170.81   11.15
  -1   8  -2  154.83   11.29
  -1  -8  -2  162.32   11.21
   1  -8   2  162.99   11.94
  -1  -8  -3  148.83   11.33
   1  -8   3  116.19   12.82
  -1   8  -3  157.93   12.27
   1   8   3  150.56   11.03
  -1   8  -4    8.52    3.74
   1  -8   4    4.45    2.44
  -1  -8  -4    6.19    1.92
   1  -8   5  113.82   12.71
  -1  -8  -5  118.39   11.61
  -1   8  -5  106.90   13.57
   1  -8   6  427.46   27.13
   1   8   6  563.20   22.65
  -1   8  -6  518.28   27.81
  -1  -8  -6  521.17   25.06
   1  -8   7   36.81    8.16
   1   8   7   43.43    7.29
   1  -8   8  128.34   16.16
   1   8   8  126.90   12.84
   1  -8   9  103.49   15.77
   1   8   9  104.93   13.26
   1  -8  10   42.29   10.94
   1   8  10   40.85   11.21
   1  -8  11    0.20    1.07
   1   8  11    5.83    4.14
   1   8  12   47.91   11.08
   1  -8  12   62.64   13.79
   1  -8  13    2.86    4.63
   1   8  13    2.62    4.97
   1  -8  14    5.20    4.08
   1   8  14    6.19    4.18
   1   8  15    5.59    5.23
   1  -8  15    9.50    9.01
   1  -8  16    8.54    8.22
   1  -8  17    0.25    4.65
   1  -8  18    0.12    6.56
  -1  -9  18    2.86    2.25
  -1  -9  17   40.63   19.28
  -1   9  17   16.37    9.42
  -1   9  16   10.36    7.28
  -1  -9  16   10.40    8.57
  -1  -9  15    2.95    5.07
  -1   9  15    1.90    4.20
  -1  -9  14   12.52    5.63
  -1   9  14   28.02    8.83
  -1  -9  13    9.06    5.90
  -1   9  13    7.80    4.15
  -1  -9  12   37.21   11.37
  -1   9  12   38.56    9.28
  -1   9  11   57.82   12.03
  -1  -9  11   50.96   13.82
  -1   9  10    0.74    2.39
  -1  -9  10   -0.55    1.79
  -1  -9   9   58.13   12.11
  -1  -9   8  250.16   23.28
  -1  -9   8  244.56   19.46
  -1  -9   7  228.90   16.88
  -1  -9   7  233.05   20.64
   1  -9  -7  207.77   15.27
  -1   9   6  397.18   26.20
  -1  -9   6  401.83   25.15
  -1  -9   6  402.35   20.23
   1  -9  -6  371.33   19.01
   1   9  -6  419.77   26.79
   1  -9  -5  187.60   12.78
  -1  -9   5  184.37   11.92
   1   9  -5  179.86   15.76
  -1  -9   5  180.66   16.81
  -1   9   5  192.92   16.70
   1  -9  -4   23.85    3.98
  -1   9   4   34.89    7.08
  -1  -9   4   22.14    5.47
  -1  -9   4   21.18    3.32
   1   9  -4   25.18    4.98
  -1  -9   3   88.42    9.30
   1  -9  -3   75.51    6.92
  -1  -9   3   85.46    5.36
  -1   9   3   86.84    9.35
   1   9  -3   76.83    8.81
  -1   9   3   68.76    6.57
   1   9  -3   83.67    5.43
   1  -9  -2  663.79   22.53
  -1   9   2  695.30   22.85
   1  -9  -2  686.68   19.13
  -1  -9   2  627.77   21.59
  -1   9   2  660.52   17.75
   1   9  -2  623.84   22.66
  -1  -9   1  367.95   14.30
   1  -9  -1  337.00   13.64
  -1   9   1  330.13   13.48
   1   9  -1  337.12   13.98
   1  -9   0    3.82    3.17
  -1   9   0    1.91    0.60
   1  -9   0    5.86    1.58
  -1   9   0    6.22    2.35
   1   9   0    4.89    1.43
  -1  -9   0    5.14    1.51
   1  -9   1  515.52   11.90
  -1   9  -1  506.00   19.60
   1   9   1  475.53   11.55
   1  -9   1  530.87   19.48
  -1  -9  -1  390.04   17.57
   1   9   1  537.76   19.56
  -1  -9  -2  292.98   15.78
  -1   9  -2  308.85   16.15
   1  -9   2  291.09   16.60
   1   9   2  313.94   15.37
  -1  -9  -3  751.26   26.18
  -1   9  -3  701.42   26.31
   1   9   3  691.72   24.77
   1  -9   3  654.20   27.71
   1  -9   4   22.03    6.27
  -1  -9  -4   26.17    5.28
  -1   9  -4   12.64    5.69
   1  -9   5    0.07    1.07
  -1  -9  -5   15.70    7.21
  -1   9  -5    0.42    0.90
   1  -9   6  168.54   17.29
  -1  -9  -6  151.88   13.84
  -1   9  -6  179.61   16.07
   1   9   6  188.53   13.52
   1  -9   7   28.19   10.46
   1   9   7   54.95    7.58
   1   9   8    0.23    1.26
   1  -9   8   -0.03    3.45
   1  -9   9   74.75   13.58
   1   9   9   68.06   10.17
   1  -9  10    0.83    2.53
   1   9  10   -0.35    1.56
   1  -9  11   15.63    7.57
   1   9  11   11.76    4.01
   1  -9  12    1.91    1.37
   1   9  12    2.02    1.17
   1   9  13    0.57    1.19
   1  -9  13    2.48    2.74
   1  -9  14   44.69   13.27
   1   9  14   29.32   10.01
   1   9  15   15.66    8.06
   1  -9  15   21.10   10.13
   1  -9  16   -1.37    5.18
   1  -9  17   -1.21    3.90
   1  -9  18    1.31    7.39
  -1 -10  18   16.23   10.06
  -1 -10  17    4.04    4.59
  -1  10  16   21.08    8.37
  -1 -10  16   19.87    9.01
  -1  10  15    3.16    6.80
  -1 -10  15   12.82    9.73
  -1 -10  14  210.36   28.47
  -1  10  14  180.11   23.31
  -1  10  13  117.88   16.82
  -1 -10  13  121.13   20.95
  -1 -10  12   -1.21    3.29
  -1  10  12   -0.21    1.00
  -1  10  11    1.30    0.44
  -1 -10  11   -0.98    3.13
  -1 -10  10    8.83    8.23
  -1 -10   9    4.33    2.72
  -1 -10   9    1.14    2.96
  -1 -10   8   67.08   13.37
  -1 -10   8   75.06   10.53
   1 -10  -7  606.74   26.14
  -1 -10   7  618.32   27.48
  -1 -10   7  636.38   35.01
   1  10  -6 1016.82   41.60
   1 -10  -6  984.21   31.66
  -1 -10   6 1028.36   31.64
  -1  10   6 1038.90   42.78
  -1 -10   6 1067.99   42.06
  -1  10   5  869.34   35.99
   1 -10  -5  835.63   26.76
   1  10  -5  845.53   34.19
  -1 -10   5  853.88   25.05
  -1 -10   5  862.05   35.56
  -1  10   4 2272.67   53.07
  -1 -10   4 2186.33   54.27
   1  10  -4 2072.55   51.16
   1 -10  -4 2243.48   40.74
  -1 -10   4 2178.19   33.03
   1  10  -3  457.68   12.05
   1 -10  -3  474.93   17.79
  -1  10   3  472.54   21.81
   1  10  -3  421.03   21.21
  -1 -10   3  465.77   11.60
  -1  10   3  473.96   16.86
  -1 -10   3  500.52   22.51
  -1 -10   2 4642.05   60.19
  -1  10   2 4502.44   58.83
  -1  10   2 4489.17   49.55
   1 -10  -2 4477.56   59.55
   1  10  -1 2173.38   36.71
  -1  10   1 2090.13   34.26
   1 -10  -1 2129.94   34.93
  -1  10   1 2113.74   38.09
  -1 -10   1 2209.16   36.17
   1 -10   0 2591.53   43.51
   1 -10   0 2626.79   32.34
  -1  10   0 2660.19   43.78
  -1 -10   0 2597.29   33.50
  -1  10   0 2580.09   31.29
   1  10   0 2723.09   35.06
   1  10   1   43.78    4.13
  -1  10  -1   48.77    7.02
   1 -10   1   44.45    3.55
   1 -10   1   49.03    6.71
   1  10   1   45.52    6.29
   1  10   2  609.29   22.10
  -1  10  -2  583.02   23.24
  -1 -10  -2  543.20   22.18
   1 -10   2  550.25   23.57
  -1  10  -3  132.55   12.16
   1  10   3  137.67   10.93
   1 -10   3  139.23   13.00
  -1 -10  -3  128.68   11.13
  -1 -10  -4   57.79    7.84
  -1  10  -4   51.08    8.17
   1 -10   4   50.44    8.97
  -1 -10  -5   35.30    6.62
   1 -10   5   21.10    6.19
  -1  10  -5   36.99    7.11
   1 -10   6   41.35    9.63
  -1 -10  -6   54.32    8.71
   1  10   7    9.03    3.56
   1 -10   7    6.11    4.49
   1 -10   8    4.43    3.53
   1  10   8    5.92    2.43
   1 -10   9   76.95   14.45
   1  10   9   95.98   11.90
   1 -10  10   20.38    7.39
   1  10  10   23.23    6.40
   1  10  11    2.67    3.37
   1 -10  11    2.52    3.48
   1 -10  12   22.64    9.02
   1  10  12   16.81    6.66
   1  10  13   32.31    9.37
   1 -10  13   23.48    9.25
   1 -10  14    2.62    2.99
   1  10  14    3.75    5.06
   1 -10  15   -0.92    4.57
   1  10  15    2.12    4.13
   1 -10  16    1.18    2.19
   1 -10  17   -2.27    6.60
  -1 -11  17   -0.10    6.07
  -1  11  16   10.09    5.86
  -1 -11  16    1.66    6.90
  -1 -11  15   -2.45    5.65
  -1  11  15    0.06    2.46
  -1 -11  14   -2.43    2.79
  -1  11  14    1.35    2.43
  -1 -11  13    4.28    5.00
  -1  11  13   10.49    6.74
  -1  11  12   -4.49    3.16
  -1 -11  12    0.14    2.77
  -1 -11  11   -0.30    2.59
  -1  11  11   -1.12    2.63
  -1 -11  10    8.72    5.89
  -1 -11   9   77.40   11.40
  -1 -11   9   48.75   13.69
  -1 -11   8   82.83   16.28
  -1 -11   8  115.13   12.91
  -1 -11   7   24.52    9.43
  -1 -11   7   35.21    6.30
   1 -11  -7   35.72    6.65
  -1 -11   6    8.57    4.52
   1 -11  -6    5.57    2.17
  -1 -11   6    4.49    1.77
   1 -11  -5  103.20    9.60
  -1  11   5  101.79   12.28
  -1 -11   5   92.12    7.90
   1  11  -5   94.90   11.28
  -1 -11   5   90.15   13.01
   1 -11  -4 1098.99   29.93
   1  11  -4 1099.72   37.17
  -1 -11   4 1107.17   22.42
  -1 -11   4 1177.93   38.77
  -1  11   4 1112.74   37.59
  -1  11   3   99.09   12.23
  -1 -11   3   79.44   10.01
   1  11  -3   83.37    9.68
  -1 -11   3   79.67    4.42
  -1  11   3   79.10    7.05
   1 -11  -3   89.26    8.08
  -1  11   2  110.23    8.34
   1  11  -2   93.40    8.91
   1 -11  -2   92.88    8.72
  -1 -11   2   94.48    9.37
  -1  11   2  120.99   10.86
  -1  11   1   51.94    6.26
   1  11  -1   42.84    5.35
   1 -11  -1   41.59    4.92
  -1 -11   1   46.55    5.39
  -1  11   1   45.10    5.71
  -1  11   0 1444.78   24.37
   1 -11   0 1476.56   24.99
   1 -11   0 1511.29   34.72
  -1 -11   0 1467.31   26.62
   1  11   0 1553.50   27.97
  -1  11   0 1541.18   34.35
   1 -11   1  245.55   14.90
   1  11   1  250.79   10.09
  -1 -11  -1  227.58    9.32
   1  11   1  259.03   14.76
  -1  11  -1  260.41   15.20
   1 -11   1  251.83    8.68
   1  11   2  842.71   17.36
  -1 -11  -2  852.94   28.80
  -1  11  -2  902.17   29.96
   1  11   2  883.80   27.62
   1 -11   2  845.98   30.08
  -1 -11  -3    1.50    0.96
  -1  11  -3    1.38    1.83
   1  11   3    3.85    0.92
   1 -11   3   -1.29    2.22
   1 -11   4  255.16   18.57
  -1 -11  -4  238.66   16.29
  -1  11  -4  234.70   17.78
   1 -11   5  313.39   22.07
  -1 -11  -5  306.29   19.19
  -1  11  -5  310.11   21.23
   1 -11   6  197.67   18.82
   1  11   7   -1.24    1.74
   1 -11   7    1.15    1.68
   1  11   8    5.26    1.76
   1 -11   8    3.98    4.55
   1 -11   9   18.29    7.07
   1  11   9   25.47    6.09
   1  11  10   28.57    6.88
   1 -11  10   16.31    8.33
   1 -11  11    1.83    3.20
   1  11  11    3.36    1.98
   1  11  12    6.22    2.97
   1 -11  12   -2.05    2.60
   1  11  13   15.74    7.64
   1 -11  13   19.49    8.95
   1  11  14   73.75   16.60
   1 -11  14  103.97   21.03
   1 -11  15   31.91   12.90
   1 -11  16   29.33   11.20
   1 -11  17   -0.82    3.18
  -1 -12  17    0.72    3.44
  -1  12  16    1.63    3.29
  -1 -12  16   -2.23    3.16
  -1 -12  15   18.43    9.25
  -1  12  15   12.90    7.54
  -1  12  14    2.05    2.76
  -1 -12  14    0.89    2.17
  -1  12  13   66.80   12.40
  -1 -12  13   47.89   11.98
  -1  12  12    8.81    4.29
  -1 -12  12    3.21    2.02
  -1 -12  11  119.37   19.99
  -1  12  11  103.84   15.28
  -1 -12  10   14.28    6.90
  -1 -12   9   82.43   14.69
  -1 -12   9  101.96   13.06
  -1 -12   8   75.48   13.62
  -1 -12   8   91.59   11.29
   1 -12  -7  326.18   20.07
  -1 -12   7  369.92   20.42
  -1 -12   7  351.39   26.93
  -1 -12   6   69.99    7.93
   1 -12  -6   68.67    8.66
  -1 -12   6   68.00   12.63
   1  12  -5  786.83   34.29
   1 -12  -5  774.69   27.04
  -1 -12   5  781.35   22.52
  -1  12   5  791.35   35.25
  -1 -12   5  810.68   35.63
   1 -12  -4  792.87   26.22
  -1  12   4  830.23   32.93
  -1 -12   4  791.74   32.10
  -1 -12   4  778.71   17.91
  -1  12   4  760.45   24.53
   1  12  -4  754.96   31.69
   1 -12  -3 6732.32   73.39
  -1  12   3 6777.38   69.04
  -1 -12   3 7119.46   87.93
   1  12  -3 7254.16   91.98
  -1  12   3 6749.49   85.44
  -1  12   2  174.64   10.73
   1 -12  -2  170.32   11.95
   1  12  -2  167.76   12.44
  -1  12   2  170.91   11.95
  -1 -12   2  171.31   12.62
  -1 -12   1   67.87    6.93
   1  12  -1   60.94    6.32
  -1  12   1   69.81    7.31
   1 -12  -1   66.57    6.50
  -1  12   1   76.77    7.13
  -1  12   0  318.68   16.12
   1 -12   0  356.66   18.25
  -1 -12   0  299.45   12.68
  -1  12   0  310.95   11.66
   1 -12   0  314.93   11.90
   1  12   0  312.26   13.45
  -1  12  -1  568.83   22.92
  -1 -12  -1  570.49   15.76
   1  12   1  594.67   23.17
   1 -12   1  633.50   24.02
   1  12   1  565.21   15.98
   1 -12   1  573.08   13.45
   1  12   2   83.31    9.17
  -1  12  -2   85.07    9.65
   1  12   2   83.14    5.79
   1 -12   2   94.51    9.65
  -1 -12  -2   79.11    9.05
   1 -12   2   85.97    4.98
   1 -12   3  309.15   19.35
  -1  12  -3  291.50   18.51
   1  12   3  289.93   16.73
  -1 -12  -3  319.38   18.50
   1  12   4  206.89   15.32
  -1  12  -4  191.21   16.00
   1 -12   4  194.94   17.28
  -1 -12  -4  178.05   14.82
  -1 -12  -5   36.41    7.29
  -1  12  -5   35.27    7.43
   1 -12   5   28.15    7.23
   1 -12   6  234.96   20.93
   1  12   7  113.53   11.78
   1 -12   7  107.71   15.57
   1 -12   8   -0.50    1.22
   1  12   8    1.74    1.55
   1 -12   9    4.92    5.22
   1  12   9    9.06    3.01
   1  12  10   10.88    4.64
   1 -12  10   13.59    6.17
   1  12  11   -3.07    3.54
   1 -12  11    3.18    4.86
   1 -12  12    6.70    5.57
   1  12  12   11.44    4.81
   1 -12  13    8.48    7.29
   1  12  13    2.69    3.68
   1  12  14   15.84   10.89
   1 -12  14   25.69   11.37
   1 -12  15    1.30    4.02
   1 -12  16    7.86    6.67
   1 -12  17   -0.28    2.95
  -1 -13  17   21.88   11.38
  -1 -13  16    3.28    4.15
  -1  13  16    7.38    6.03
  -1  13  15   -0.62    3.12
  -1 -13  15   -4.58    7.28
  -1  13  14    4.54    1.80
  -1 -13  14   11.17    6.96
  -1  13  13   -7.18    4.79
  -1 -13  13    2.33    3.85
  -1 -13  12   23.01   10.14
  -1  13  12   35.62    9.20
  -1 -13  11   14.24    7.65
  -1 -13  10    1.46    1.81
  -1 -13   9    2.27    1.12
  -1 -13   9    5.96    3.64
  -1 -13   8  153.67   14.38
  -1 -13   8  170.59   19.74
  -1 -13   7    1.87    2.03
  -1 -13   7   -0.15    1.10
   1 -13  -7    1.90    1.72
  -1 -13   6  106.38    9.39
  -1 -13   6   90.62   13.90
   1 -13  -6  106.66   10.90
  -1  13   5  198.24   17.81
   1 -13  -5  183.00   13.77
   1  13  -5  187.06   17.01
  -1 -13   5  192.11   17.77
  -1 -13   5  186.76   10.54
  -1  13   4 1044.78   37.53
   1 -13  -4 1045.84   30.91
  -1  13   4  999.78   29.22
   1  13  -4  990.82   36.77
  -1 -13   4 1037.84   19.29
  -1 -13   4 1059.73   38.01
  -1  13   3   14.87    6.48
   1 -13  -3    7.76    2.79
  -1  13   3    3.56    1.71
  -1 -13   3    6.83    3.45
   1  13  -3    1.58    1.84
  -1  13   2  327.93   17.12
   1  13  -2  292.41   17.02
  -1 -13   2  324.05   17.45
  -1  13   2  327.33   15.56
  -1 -13   1  243.59   13.66
   1 -13  -1  267.95   13.50
  -1  13   1  243.68   12.79
   1  13  -1  266.28   14.20
  -1  13   1  245.65   14.45
   1  13   0  785.59   22.17
  -1  13   0  735.74   18.49
   1 -13   0  785.18   26.56
  -1  13   0  784.16   26.46
   1 -13   0  763.89   19.31
  -1 -13   0  729.25   20.99
  -1  13  -1  330.24   17.70
   1  13   1  321.78   12.78
  -1 -13  -1  299.00   12.21
   1 -13   1  300.87   10.01
   1 -13   1  324.38   17.77
   1  13   1  307.01   17.31
   1 -13   2   -0.35    1.07
   1  13   2   -1.19    1.83
   1  13   2   -0.43    1.01
  -1  13  -2   -0.67    0.98
   1 -13   2    0.87    0.50
  -1 -13  -2    2.63    1.38
   1 -13   3 1269.38   39.98
  -1 -13  -3 1250.21   37.69
   1  13   3 1205.53   35.12
  -1  13  -3 1233.60   39.17
  -1 -13  -4  131.81   13.57
   1 -13   4  135.26   15.33
  -1  13  -4  153.15   14.74
   1  13   4  152.79   12.80
  -1 -13  -5  105.17   12.35
   1 -13   5   93.81   13.58
   1 -13   6   48.92    9.60
   1 -13   7    0.35    1.97
   1  13   8   38.80    7.10
   1 -13   8   39.42    9.57
   1 -13   9  171.96   21.81
   1  13   9  179.99   15.83
   1 -13  10   50.29   12.45
   1  13  10   39.00    7.78
   1  13  11    8.93    5.32
   1 -13  11    5.37    4.34
   1  13  12    4.66    2.99
   1 -13  12   -1.07    3.36
   1 -13  13   33.24   11.50
   1  13  13   32.56    9.03
   1 -13  14   15.15    8.61
   1  13  14    8.83    6.32
   1 -13  15   62.13   16.52
   1 -13  16    2.95    6.72
   1 -13  17   27.49   12.17
  -1 -14  17    2.53    4.63
  -1 -14  16    2.67    3.14
  -1 -14  15    4.68    6.90
  -1  14  15    3.26    2.20
  -1 -14  14    3.50    1.43
  -1  14  14    2.76    3.32
  -1  14  13   14.81    5.46
  -1 -14  13   15.40    5.84
  -1 -14  12    1.63    0.52
  -1  14  12   -1.28    3.31
  -1 -14  11  103.36   17.68
  -1 -14  10   51.59   12.94
  -1 -14   9   37.97   11.44
  -1 -14   9   47.21    8.46
  -1 -14   8   26.71    5.77
  -1 -14   8   18.88    8.25
  -1 -14   7   93.12    9.66
  -1 -14   7  103.91   14.88
   1 -14  -7   97.66   11.33
  -1 -14   6   -1.03    1.71
  -1 -14   6    1.97    1.55
   1 -14  -6    5.79    2.77
  -1 -14   5   21.98    3.36
  -1 -14   5   14.40    4.88
   1  14  -5   21.94    5.91
   1 -14  -5   18.21    4.12
  -1  14   5   15.64    4.28
   1  14  -4  626.16   30.95
   1 -14  -4  720.91   26.75
  -1 -14   4  667.23   14.14
  -1  14   4  658.47   24.37
  -1 -14   4  717.24   31.34
  -1  14   4  676.76   30.70
  -1 -14   3  106.85   11.63
   1  14  -3  101.35   11.06
  -1  14   3   93.11    8.78
   1 -14  -3   73.73    8.91
  -1  14   3  104.86   10.96
   1  14  -2  985.11   32.32
  -1  14   2 1018.94   28.74
  -1 -14   2 1021.91   32.04
  -1  14   2 1011.53   30.32
  -1  14   1   55.74    7.05
  -1  14   1   54.40    6.23
   1  14  -1   62.24    6.93
   1 -14  -1   54.04    6.23
  -1 -14   1   64.65    7.08
   1  14   0   18.51    3.74
  -1  14   0   19.37    4.28
  -1 -14   0   18.21    3.37
  -1  14   0   16.07    2.66
   1 -14   0   27.08    6.78
   1 -14   0   23.69    3.54
   1 -14   1  385.99   11.73
  -1  14  -1  378.59   11.02
  -1  14  -1  395.22   20.28
   1  14   1  389.19   15.02
   1  14   1  381.93   19.96
   1 -14   1  385.55   20.35
  -1 -14  -1  380.95   14.52
   1  14   2  221.07   10.55
  -1  14  -2  227.96   16.23
   1  14   2  234.63   15.47
   1 -14   2  238.77   16.54
  -1 -14  -2  223.48   16.26
   1 -14   2  220.70    7.82
  -1 -14  -3    2.51    3.51
   1 -14   3    7.56    3.98
  -1  14  -3    2.88    2.70
   1  14   3    1.92    0.81
   1  14   4   15.17    3.99
   1 -14   4   17.75    5.48
  -1  14  -4   25.10    6.52
  -1 -14  -4   24.65    6.00
   1 -14   5   36.63    8.50
  -1 -14  -5   41.33    7.41
   1 -14   6  276.14   23.51
   1 -14   7    6.53    3.47
   1 -14   8   30.20    9.28
   1  14   8   28.32    6.17
   1 -14   9  106.09   17.92
   1  14   9  115.54   12.64
   1 -14  10    3.18    0.47
   1  14  10    7.42    3.43
   1  14  11   13.38    5.21
   1 -14  11   19.53    8.41
   1 -14  12    8.14    6.07
   1  14  12    8.57    5.07
   1 -14  13   47.54   13.57
   1  14  13   42.79    9.80
   1 -14  14    9.91    8.48
   1 -14  15   10.90    9.09
   1 -14  16  109.25   25.85
   1 -14  17   -0.79    3.68
  -1 -15  17   -0.34    1.84
  -1 -15  16    1.70    1.56
  -1  15  15   23.67    8.66
  -1 -15  15   35.04   11.69
  -1 -15  14   -1.33    4.27
  -1  15  14   -4.26    2.77
  -1  15  13   94.97   15.85
  -1 -15  13  102.15   20.01
  -1  15  12   -0.89    2.91
  -1 -15  12    2.79    4.31
  -1 -15  11   36.25   12.11
  -1 -15  10    8.26    6.01
  -1 -15   9  146.52   19.88
  -1 -15   9  159.16   15.37
  -1 -15   8   27.72    8.37
  -1 -15   8   28.87    5.84
  -1 -15   7  326.68   26.39
   1 -15  -7  303.90   20.33
  -1 -15   7  309.60   17.43
  -1 -15   6    0.81    1.18
   1 -15  -6    2.00    2.01
  -1 -15   6    1.47    1.38
   1 -15  -5  241.17   16.99
  -1 -15   5  257.98   11.13
  -1  15   5  257.92   20.60
  -1 -15   5  222.21   19.81
   1 -15  -4   12.01    3.42
  -1 -15   4   17.91    5.75
   1  15  -4   16.01    5.02
  -1 -15   4   15.21    1.91
  -1  15   4   17.14    4.18
  -1  15   4   10.23    3.15
  -1  15   3   59.02    8.38
  -1 -15   3   60.40    8.86
   1  15  -3   53.28    7.90
  -1  15   3   63.36    7.36
  -1 -15   2   37.35    6.33
  -1  15   2   37.10    6.66
  -1  15   2   38.26    6.06
   1  15  -2   34.38    6.44
  -1  15   2   35.67    5.65
  -1 -15   1    1.52    0.94
   1 -15  -1    6.11    2.14
  -1  15   1    5.91    2.60
  -1  15   1    4.33    1.92
   1  15  -1    2.71    1.45
   1  15   0    8.60    2.76
   1 -15   0    6.79    1.73
  -1 -15   0    4.00    1.14
   1 -15   0   14.47    4.89
  -1  15   0    5.03    1.54
  -1  15   0    6.55    2.61
   1 -15   1   18.94    2.59
   1  15   1   22.98    4.85
  -1 -15  -1   22.89    4.48
  -1  15  -1   20.18    2.54
   1  15   1   21.73    4.12
  -1  15  -1   23.08    4.99
   1 -15   1   29.52    5.90
   1 -15   2  181.29   15.04
   1  15   2  173.51   10.08
   1 -15   2  170.00    6.97
  -1  15  -2  188.93   15.36
   1  15   2  188.35   14.26
  -1 -15  -3  389.89   23.70
   1  15   3  423.94   15.56
  -1  15  -3  465.88   25.88
   1 -15   3  454.71   25.99
   1  15   3  459.32   22.87
  -1  15  -4  246.91   19.59
  -1 -15  -4  249.81   19.45
   1  15   4  274.47   19.02
   1 -15   4  285.49   21.77
   1 -15   5    7.36    4.03
  -1 -15  -5    4.43    2.51
   1 -15   6   39.58   10.19
   1 -15   7   22.00    7.58
   1 -15   8    6.62    4.39
   1  15   9    5.88    2.57
   1 -15   9    6.32    5.91
   1  15  10    9.06    4.00
   1 -15  10    7.74    6.25
   1 -15  11   -1.88    5.67
   1  15  11    2.76    2.53
   1 -15  12    0.27    1.12
   1  15  12    5.72    4.68
   1 -15  13    3.97    3.83
   1  15  13    2.81    2.70
   1 -15  14   35.46   12.97
   1 -15  15    4.02    4.23
   1 -15  16    6.27   10.92
   1 -15  17   -0.37    9.41
  -1 -16  17    9.39    6.67
  -1 -16  16    4.78    4.32
  -1  16  15   31.60    9.69
  -1 -16  15   24.36    9.82
  -1 -16  14   34.86   12.31
  -1  16  14   21.95    7.82
  -1 -16  13    0.19    3.91
  -1  16  13    2.73    1.88
  -1 -16  12   63.72   14.73
  -1  16  12   64.16   12.75
  -1 -16  11   18.50    8.05
  -1 -16  10    5.49    3.35
  -1 -16  10   10.49    5.69
  -1 -16   9   -1.44    2.41
  -1 -16   9   -6.32    3.35
  -1 -16   8    5.69    5.29
  -1 -16   8    3.12    1.72
  -1 -16   7   26.28    4.95
  -1 -16   7   29.70    7.89
  -1 -16   6   25.63    8.60
  -1 -16   6   35.36    4.74
   1 -16  -6   34.32    6.78
  -1 -16   5  286.69   10.96
   1 -16  -5  295.11   18.90
  -1  16   5  296.15   22.49
  -1 -16   5  292.61   22.99
  -1  16   5  289.94   17.59
  -1  16   4  565.89   23.46
  -1 -16   4  636.50   30.74
  -1  16   4  594.32   29.60
   1  16  -4  550.70   31.45
   1 -16  -4  628.76   26.65
  -1 -16   3  345.90   21.16
   1  16  -3  329.53   20.31
  -1  16   3  345.92   20.56
  -1  16   3  342.85   17.79
  -1 -16   2  265.79   17.04
  -1  16   2  258.20   15.86
  -1  16   2  252.91   15.66
  -1  16   2  239.97   16.20
   1  16  -2  252.59   16.77
   1  16  -1   87.50    9.08
  -1 -16   1   93.85    9.32
  -1  16   1   89.99    9.58
  -1  16   1   95.86    8.81
  -1  16   0  253.52   11.78
  -1 -16   0  250.70   13.79
   1 -16   0  254.34   12.16
   1 -16   0  271.36   17.09
   1  16   0  259.67   14.75
  -1  16   0  277.39   17.29
   1 -16   1   31.88    5.90
  -1 -16  -1   28.34    4.40
   1  16   1   28.73    4.69
   1  16   1   25.18    5.12
  -1  16  -1   29.79    5.87
  -1  16  -1   24.51    2.95
   1 -16   1   29.56    3.45
   1  16   2  499.56   24.35
  -1  16  -2  503.94   25.73
   1 -16   2  477.19   24.83
   1  16   2  480.86   17.35
   1 -16   2  478.99   11.69
  -1  16  -3  645.86   30.33
   1  16   3  670.73   28.44
   1  16   3  637.76   19.95
  -1 -16  -3  715.14   31.32
   1 -16   3  651.46   13.89
   1 -16   3  678.94   31.27
  -1 -16  -4    2.57    1.80
   1 -16   4    7.54    4.12
   1  16   4    2.15    1.55
   1  16   5  154.19   14.44
   1 -16   5  144.42   16.87
   1 -16   6   45.06   10.41
   1 -16   7   35.75    9.56
   1 -16   8  145.40   19.60
   1  16   9   22.76    5.45
   1 -16   9   20.39    8.81
   1 -16  10   18.53    5.82
   1  16  10   32.56    7.10
   1 -16  11    7.41    6.40
   1  16  11   14.05    5.11
   1  16  12   18.10    6.67
   1 -16  12   16.19    7.42
   1 -16  13   16.64    7.26
   1  16  13   14.63    6.26
   1 -16  14   -2.68    2.63
   1 -16  15  -17.21    8.72
   1 -16  16    0.80    2.57
  -1 -17  17    0.87    5.70
  -1 -17  16   27.47   13.14
  -1 -17  15    1.74    2.61
  -1  17  15   10.63    4.90
  -1 -17  14    3.19    6.23
  -1  17  14   -2.94    2.98
  -1 -17  13   -0.19    3.60
  -1  17  13    6.30    6.03
  -1 -17  12   99.26   19.47
  -1  17  12   84.55   14.62
  -1 -17  11   -1.07    4.14
  -1 -17  10    8.99    3.41
  -1 -17  10   18.77    7.30
  -1 -17   9  181.98   15.92
  -1 -17   9  172.32   22.25
  -1 -17   8  528.12   36.36
  -1 -17   8  512.40   24.26
  -1 -17   7   29.76    8.41
  -1 -17   7   39.30    5.92
   1 -17  -6  303.72   20.79
  -1 -17   6  339.99   26.53
  -1 -17   6  301.68   13.54
  -1 -17   5  819.76   38.06
  -1  17   5  831.78   30.25
   1 -17  -5  773.57   31.27
  -1 -17   5  758.64   16.22
  -1 -17   4   10.17    3.92
   1  17  -4    5.10    3.90
  -1  17   4   12.68    3.92
  -1  17   4   10.58    4.84
   1 -17  -4    5.74    2.44
  -1 -17   3   45.27    8.04
  -1  17   3   38.65    5.95
   1  17  -3   34.56    7.06
  -1  17   3   45.32    7.54
  -1  17   2    1.91    2.33
  -1  17   2    2.52    1.18
  -1  17   2    4.74    2.27
   1  17  -2    3.80    2.45
  -1 -17   2    0.53    0.67
  -1 -17   1  662.06   25.39
  -1  17   1  709.55   27.78
  -1  17   1  683.69   23.30
   1  17  -1  710.24   26.88
  -1  17   0  227.10   11.41
  -1  17   0  245.33   16.83
   1 -17   0  232.83   11.92
   1  17   0  235.97   14.48
  -1 -17   0  240.90   14.09
   1 -17   0  230.41   16.23
  -1  17  -1   70.49    9.49
   1 -17   1   71.46    9.85
   1 -17   1   50.43    4.55
   1  17   1   61.63    7.33
  -1  17  -1   50.24    4.26
   1  17   1   65.31   10.74
  -1 -17  -1   69.84    7.84
   1  17   2  140.33   13.11
  -1  17  -2  158.47   14.60
   1 -17   2  152.13   14.36
   1 -17   2  135.48    6.23
   1  17   2  137.59    9.82
   1  17   3   49.67    5.91
   1 -17   3   51.49    3.77
  -1 -17  -3   47.87    8.71
   1  17   3   58.42    8.72
  -1  17  -3   54.05    9.35
   1 -17   3   54.62    9.60
  -1 -17  -4  332.41   22.67
   1  17   4  311.97   20.30
   1 -17   4  339.52   23.81
   1 -17   5   16.08    6.79
   1  17   5   17.15    5.03
   1 -17   6   17.29    6.53
   1 -17   7    7.92    4.39
   1 -17   8   21.63    8.52
   1 -17   9   14.66    5.00
   1  17   9   10.21    3.33
   1 -17   9    5.87    4.42
   1  17  10    1.43    2.60
   1 -17  10    1.17    2.71
   1  17  11    2.69    2.55
   1 -17  11    1.96    1.90
   1  17  12    7.21    2.90
   1 -17  12    4.49    3.17
   1  17  13    0.23    1.15
   1 -17  13   -0.69    2.61
   1 -17  14    5.13    4.11
   1 -17  15    1.11    3.49
   1 -17  16  -14.31    8.26
  -1 -18  16   10.14    6.87
  -1 -18  15   12.45    8.37
  -1 -18  14   70.63   17.52
  -1  18  14   51.79   12.26
  -1 -18  13   22.42    9.38
  -1  18  13   16.49    5.72
  -1 -18  12   14.78    7.55
  -1 -18  11   12.28    6.16
  -1 -18  10   17.79    5.33
  -1 -18  10   15.82    8.16
  -1 -18   9    6.97    2.17
  -1 -18   9   17.64    7.47
  -1 -18   8    8.22    1.50
  -1 -18   8   20.91    4.75
  -1 -18   7   45.95    6.02
  -1 -18   7   49.48   11.99
   1 -18  -6   43.24    7.96
  -1 -18   6   52.50   10.68
  -1 -18   6   45.92    4.94
   1 -18  -5   -0.49    1.11
  -1 -18   5    3.44    3.62
  -1  18   5   -2.83    2.27
  -1 -18   5    0.20    0.29
  -1 -18   4    2.52    0.87
  -1  18   4    3.10    1.83
  -1  18   4    5.23    2.61
   1  18  -3  203.73   17.36
  -1 -18   3  207.96   16.88
  -1  18   3  190.60   15.82
  -1  18   3  209.53   14.68
   1  18  -2  226.99   16.90
  -1 -18   2  236.31   16.74
  -1  18   2  244.18   16.06
  -1  18   2  229.12   15.41
  -1  18   2  236.26   16.38
  -1 -18   1   92.58    9.79
  -1  18   1  105.20    9.51
  -1  18   1   86.94   10.06
   1  18  -1   81.52    9.66
   1 -18   0  191.03   10.97
  -1  18   0  204.24   15.83
  -1 -18   0  197.48   13.22
  -1  18   0  200.23   10.80
   1 -18   0  204.87   15.69
   1  18   0  203.49   13.96
  -1  18  -1  768.61   17.22
   1 -18   1  777.89   31.74
  -1  18  -1  799.56   32.38
   1  18   1  815.10   26.12
   1 -18   1  764.01   18.52
  -1 -18  -1  766.98   24.35
   1  18   1  763.15   31.87
  -1  18  -2   60.25    9.59
   1 -18   2   59.04    4.10
   1 -18   2   59.79    8.94
   1  18   2   60.06    6.62
   1  18   2   61.52    8.93
  -1 -18  -3   57.93    9.46
   1  18   3   50.40    8.15
   1 -18   3   64.24    9.90
   1 -18   3   48.08    3.47
  -1  18  -3   61.81    9.42
   1  18   3   55.11    6.56
   1 -18   4  245.64   20.74
   1  18   4  207.06   16.82
   1  18   5  206.39   17.92
   1 -18   5  248.77   22.60
   1 -18   6   82.33   13.04
   1 -18   7  339.21   28.78
   1 -18   8   18.83    8.15
   1 -18   9  142.68   20.69
   1  18   9  133.93   14.96
   1 -18   9  156.34   16.24
   1 -18  10   53.49   14.16
   1  18  10   40.01    8.08
   1  18  11    3.48    0.70
   1 -18  11   -0.41    4.48
   1  18  12   13.07    5.48
   1 -18  12    2.17    3.98
   1 -18  13   12.38    6.20
   1 -18  14   -0.19    4.31
   1 -18  15    0.12    2.72
   1 -18  16   -0.48    4.59
  -1 -19  16   13.41    7.67
  -1 -19  15   10.61    7.42
  -1 -19  14   28.27   11.41
  -1  19  14   28.38    9.09
  -1  19  13   14.18    6.46
  -1 -19  13   20.54    8.10
  -1 -19  12    5.61    5.07
  -1 -19  11   36.97   10.87
  -1 -19  10   11.33    5.73
  -1 -19  10    5.88    2.56
  -1 -19   9  157.38   21.14
  -1 -19   9  139.44   13.33
  -1 -19   8    0.55    0.40
  -1 -19   8    4.45    4.05
  -1 -19   7  145.93   10.31
  -1 -19   7  148.21   18.93
  -1 -19   6    5.51    1.45
  -1 -19   6    4.45    3.68
   1 -19  -6   11.99    6.66
  -1 -19   5   11.71    5.67
   1 -19  -5   13.70    4.32
  -1  19   5   16.66    4.63
  -1  19   4  110.30   13.08
  -1 -19   4  110.16   13.73
  -1  19   4  121.99   11.83
  -1 -19   3   23.63    6.33
   1  19  -3   18.48    6.09
  -1  19   3   15.67    4.00
  -1  19   3   18.73    4.70
  -1  19   3   18.96    5.04
  -1  19   2   71.97    9.21
  -1  19   2   67.79    8.73
  -1 -19   2   63.12    8.58
   1  19  -2   67.44    9.50
  -1  19   2   62.50    8.80
  -1 -19   1  167.55   13.42
   1  19  -1  158.53   13.46
  -1  19   1  160.52   14.11
  -1  19   1  169.05   12.10
  -1  19   0    2.89    2.61
  -1  19   0    3.92    1.83
   1 -19   0    7.61    3.82
   1  19   0    4.70    2.45
  -1 -19   0    1.97    1.34
   1 -19   1    4.29    1.33
  -1  19  -1    8.94    4.86
   1 -19   1    7.80    4.12
   1  19   1   10.42    3.89
  -1 -19  -1   18.61    5.54
  -1  19  -1    3.04    1.25
   1  19   1   13.15    5.84
   1  19   2   77.19    8.08
   1 -19   2   81.89    4.90
  -1  19  -2   94.35   11.91
   1  19   2   83.40   10.69
   1 -19   2   80.66   10.27
   1 -19   3  110.37   13.61
   1 -19   3  104.17    4.90
   1  19   3  119.83    9.72
   1  19   3  104.52   12.10
   1 -19   4   38.75    8.77
   1  19   4   31.20    4.79
   1  19   4   31.38    6.97
   1 -19   4   30.88    3.07
   1  19   5   90.39   11.89
   1 -19   5   81.64   12.65
   1 -19   6   16.97    7.17
   1 -19   7  176.41   21.47
   1 -19   8   21.03    6.87
   1 -19   8   23.65    5.53
   1 -19   9   39.14   11.84
   1 -19   9   23.47    5.90
   1 -19  10   -6.54    6.55
   1  19  10   -2.15    2.01
   1 -19  11    6.61    4.94
   1  19  11    8.90    4.13
   1 -19  12    6.50    5.78
   1  19  12    4.32    3.64
   1 -19  13    5.35    5.17
   1 -19  14   14.34    8.14
   1 -19  15   -0.68    4.81
   1 -19  16   -6.94    9.14
  -1 -20  16   -0.32    3.45
  -1 -20  15   -2.91    5.85
  -1 -20  14   -8.16    9.22
  -1  20  14    0.52    2.21
  -1  20  13   32.09    9.06
  -1 -20  13   24.75   11.31
  -1 -20  12   26.29   10.82
  -1 -20  11   -3.47    6.05
  -1 -20  10   41.86    7.79
  -1 -20  10   45.92   12.69
  -1 -20   9    7.67    4.27
  -1 -20   9    8.34    3.17
  -1 -20   8  194.59   23.04
  -1 -20   8  189.14   13.14
  -1 -20   7   11.81    5.54
  -1 -20   7   11.10    2.57
  -1 -20   6   41.17   10.04
  -1 -20   6   47.29    4.10
  -1  20   6   45.22    8.38
  -1 -20   5   -2.91    4.57
  -1  20   5    7.07    3.04
   1 -20  -5    2.86    3.46
  -1  20   4  149.09   13.23
  -1 -20   4  165.80   17.10
  -1  20   4  159.89   16.15
  -1  20   3  363.46   21.00
   1  20  -3  363.32   23.59
  -1  20   3  346.60   21.06
  -1 -20   3  369.56   23.27
  -1  20   3  383.65   23.11
  -1  20   2   73.08   10.35
  -1  20   2   64.94    9.27
   1  20  -2   60.19    9.09
  -1  20   2   77.13    9.37
  -1 -20   2   57.14    8.68
  -1  20   1   35.98    6.78
  -1 -20   1   33.32    6.02
   1  20  -1   33.42    6.32
  -1  20   1   38.01    5.92
   1  20  -1   34.85    4.19
  -1  20   0   51.88    8.48
   1  20   0   51.60    7.66
  -1 -20   0   52.42    7.13
  -1  20   0   48.20    5.50
   1 -20   0   59.59    8.78
  -1  20  -1  220.61    9.61
  -1  20  -1  240.10   18.55
   1 -20   1  229.29   18.15
   1  20   1  231.51   15.20
   1  20   1  222.69   18.14
   1 -20   2  497.86   27.49
  -1  20  -2  482.99   27.05
   1 -20   2  465.96   11.78
   1  20   2  488.93   26.30
   1  20   2  495.06   20.84
   1 -20   3  105.47   13.72
   1  20   3   90.27   11.68
   1  20   3   97.59    9.08
   1 -20   4  205.65   20.02
   1  20   4  173.70   11.98
   1 -20   4  184.60    6.96
   1  20   4  200.55   17.54
   1  20   5    1.49    1.59
   1 -20   5    1.46    2.22
   1 -20   6   55.07   11.76
   1 -20   7    2.40    1.71
   1 -20   8   53.79    8.29
   1 -20   8   46.23   12.34
   1 -20   9  144.49   21.01
   1 -20   9  125.60   14.04
   1  20  10   87.41   11.78
   1 -20  10   95.72   17.87
   1  20  11   16.41    6.25
   1 -20  11   11.76    5.06
   1  20  12   59.67   10.40
   1 -20  12   56.10   15.52
   1 -20  13   11.17    7.45
   1 -20  14    4.93    3.89
   1 -20  15   -3.81    5.29
   1 -20  16   -5.35    8.77
  -1 -21  16   15.42    9.59
  -1 -21  15    8.69    7.22
  -1  21  14   22.27    8.56
  -1 -21  14   20.89   10.38
  -1 -21  13   12.52    6.52
  -1  21  13   -1.32    0.62
  -1 -21  12    7.90    2.03
  -1 -21  11    7.40    5.28
  -1 -21  10  202.78   25.99
  -1 -21   9   54.43   12.64
  -1 -21   9   65.81    8.57
  -1 -21   8    9.35    6.77
  -1 -21   8   19.81    4.30
  -1 -21   7   49.80    5.29
  -1 -21   7   44.10   11.02
  -1 -21   6   59.80   12.03
  -1  21   6   45.62    7.68
  -1 -21   6   46.62    3.47
   1 -21  -5   37.77    8.41
  -1 -21   5   36.43    8.71
  -1  21   5   36.90    6.58
  -1  21   4    7.87    3.55
  -1  21   4   10.06    3.66
  -1 -21   4   12.38    4.77
  -1 -21   3    0.18    1.52
  -1  21   3    0.93    0.82
  -1  21   3    3.70    2.20
  -1  21   3   -1.06    1.69
   1  21  -2  625.20   30.06
  -1  21   2  672.35   30.14
  -1 -21   2  663.50   30.06
  -1  21   2  654.54   29.29
  -1  21   2  642.08   27.33
   1  21  -1  135.60    8.46
   1  21  -1  139.60   13.61
  -1 -21   1  128.07   12.21
  -1  21   1  134.45   11.13
  -1  21   1  130.96   13.28
  -1 -21   0   11.64    3.54
  -1  21   0   11.00    3.12
  -1  21   0   10.45    4.21
   1 -21   0   18.83    5.97
   1  21   0   10.81    4.28
   1  21   1  129.86   11.84
  -1  21  -1  132.59   13.82
   1 -21   1  131.32   14.01
   1  21   1  125.63   13.74
  -1  21  -1  113.49    7.06
   1  21   2   67.48    9.75
   1 -21   2   79.67   11.43
   1  21   2   75.96    8.64
   1  21   3   95.83   11.94
   1  21   3   90.17    8.90
   1 -21   3  101.73   13.48
   1  21   4  138.42   14.47
   1 -21   4  172.93   18.02
   1  21   4  142.74   11.61
   1  21   5   51.76    9.29
   1 -21   5   45.87   10.61
   1 -21   6  180.37   21.14
   1  21   6  172.08   17.79
   1 -21   7   75.54    8.39
   1 -21   7   55.42   12.38
   1 -21   8   74.86    9.59
   1 -21   8   62.82   13.91
   1 -21   9   -1.31    1.97
   1 -21   9    1.21    2.90
   1  21  10    1.18    1.45
   1 -21  10    7.55    4.03
   1  21  11    4.51    2.53
   1 -21  11    8.74    7.69
   1 -21  12    2.64    1.29
   1 -21  13   12.23    6.33
   1 -21  14   15.93   10.94
   1 -21  15   20.10    8.44
   1 -21  16    4.36    3.75
  -1 -22  16    9.02    8.56
  -1 -22  15   -8.48    8.58
  -1 -22  14    3.33    3.35
  -1  22  13    0.12    1.08
  -1 -22  13    7.31    5.37
  -1 -22  12   22.00    8.75
  -1 -22  11   14.66    8.55
  -1 -22  10   98.53   18.68
  -1 -22   9  301.02   31.02
  -1 -22   9  287.79   17.09
  -1 -22   8    1.95    0.78
  -1 -22   8    0.36    2.88
  -1 -22   7  108.44    6.93
  -1 -22   7  115.33   17.42
  -1 -22   6  103.60   15.19
  -1  22   6   96.27   11.79
  -1  22   5  327.05   21.23
  -1 -22   5  382.19   28.13
  -1  22   4  107.54   11.97
  -1 -22   4  116.38   15.05
  -1  22   4  111.18   13.79
  -1  22   3   92.78   11.27
  -1 -22   3   98.81   12.50
  -1  22   3  100.10   12.01
  -1  22   3   95.30   11.35
  -1  22   2  764.31   30.21
  -1 -22   2  739.45   32.34
   1  22  -2  788.26   34.51
  -1  22   2  757.02   32.21
  -1  22   2  771.80   32.27
   1  22  -1   23.71    5.59
   1  22  -1   20.55    3.35
  -1  22   1   18.25    5.33
  -1 -22   1   17.51    4.66
  -1  22   1   21.65    4.46
  -1 -22   0  366.83   20.33
   1  22   0  398.59   21.90
   1 -22   0  369.37   23.13
  -1  22   0  367.18   15.97
  -1  22   0  386.36   23.93
   1  22   0  368.91   17.56
   1  22   1   36.57    6.45
  -1  22  -1   32.56    3.81
  -1  22  -1   36.86    7.54
   1 -22   1   37.44    7.57
   1  22   1   34.98    8.12
   1 -22   2  100.46   12.88
   1  22   2  100.21   13.22
   1  22   2  101.35   10.20
   1  22   3   88.64    9.18
   1  22   3   76.94   10.83
   1 -22   3   90.84   12.91
   1 -22   4    8.97    4.11
   1  22   4    4.82    1.00
   1  22   4    6.35    2.32
   1 -22   5    8.65    1.77
   1 -22   5   14.17    6.41
   1 -22   5    9.34    1.67
   1  22   5    5.78    1.28
   1 -22   6   83.47   14.17
   1  22   6   85.85   12.66
   1 -22   6   80.85    7.09
   1 -22   7    6.53    2.63
   1 -22   7    1.81    2.26
   1 -22   8   44.06    7.18
   1 -22   8   36.16   11.30
   1 -22   9    4.24    4.88
   1 -22   9    5.93    3.26
   1  22  10   63.57   10.84
   1 -22  10   68.49   16.01
   1 -22  11   75.44   17.47
   1  22  11   67.84   10.24
   1 -22  12    6.13    5.83
   1 -22  13    2.99    6.06
   1 -22  14   -1.27    7.52
   1 -22  15    2.52    1.64
  -1 -23  16   -1.42    2.48
  -1 -23  15   -5.66    6.99
  -1 -23  14   23.82    9.67
  -1  23  13    5.39    6.65
  -1 -23  13   -0.09    0.25
  -1 -23  12    6.70    4.50
  -1 -23  11    7.99    5.80
  -1 -23  10    5.91    2.54
  -1 -23   9   87.24   17.27
  -1 -23   9   90.49    9.21
  -1 -23   8  132.82    9.07
  -1 -23   8  132.48   19.50
  -1 -23   7    1.04    0.55
  -1 -23   7    1.36    1.32
  -1  23   6   -2.73    2.49
  -1 -23   6   -5.90    4.47
  -1  23   5   19.53    5.34
  -1 -23   5   22.08    7.31
  -1  23   4   -0.98    1.61
  -1  23   4    3.86    2.60
  -1 -23   4    4.51    3.82
  -1  23   3    3.60    3.03
  -1  23   3    2.16    1.70
  -1  23   3    3.47    3.04
  -1 -23   3    0.09    1.53
  -1  23   2  288.39   19.02
   1  23  -2  258.84   20.37
  -1  23   2  237.27   18.41
  -1  23   2  299.06   21.43
  -1 -23   2  253.52   19.36
  -1  23   1   21.19    5.32
   1  23  -1   11.90    4.72
   1  23  -1    9.54    2.59
  -1  23   1    7.84    2.92
  -1 -23   1    5.02    2.26
   1  23   0  424.72   19.16
  -1  23   0  427.31   25.84
  -1 -23   0  410.89   22.12
   1  23   0  452.65   23.99
   1 -23   0  422.96   25.17
  -1  23   0  406.71   17.10
   1  23   1   13.74    4.31
   1 -23   1   13.63    4.13
   1  23   1   27.84    8.96
  -1  23  -1   12.36    2.34
   1  23   2  395.59   20.71
   1  23   2  380.62   24.88
   1 -23   2  396.81   26.50
   1 -23   3   -1.96    2.52
   1  23   3    1.51    0.89
   1  23   3    1.44    2.14
   1  23   4  109.46   10.46
   1  23   4  119.65   13.99
   1 -23   4  133.14   16.91
   1  23   5   31.65    5.35
   1  23   5   40.92    8.88
   1 -23   5   43.89   10.32
   1 -23   6   14.55    6.58
   1  23   6    5.34    3.36
   1 -23   6   13.49    2.64
   1 -23   7   -3.78    3.27
   1 -23   7    0.51    0.88
   1 -23   8    2.94    4.20
   1 -23   8    1.19    0.92
   1 -23   9   53.61   13.49
   1 -23  10    7.19    3.67
   1  23  10    8.15    4.12
   1  23  11   13.77    4.47
   1 -23  11   12.59    7.27
   1 -23  12   22.93   10.22
   1 -23  13   12.02    8.58
   1 -23  14  -11.96    7.44
   1 -23  15   -2.74    6.09
  -1 -24  15   15.47   10.50
  -1 -24  14    2.10    3.77
  -1 -24  13   15.59    8.09
  -1 -24  12   44.38   13.97
  -1 -24  11    0.93    2.13
  -1 -24  10   19.61    9.98
  -1 -24   9   77.71   16.04
  -1 -24   8    4.67    2.26
  -1 -24   8    8.92    2.13
  -1 -24   7   22.30    8.85
  -1  24   6   78.70   11.13
  -1 -24   6   88.68   14.95
  -1  24   5   56.19    9.19
  -1 -24   5   63.21   11.57
  -1  24   4    9.40    3.28
  -1 -24   4    9.96    4.36
  -1  24   4   11.15    4.14
  -1 -24   3   25.91    6.59
  -1  24   3   38.64    8.82
  -1  24   3   36.83    7.97
  -1  24   3   39.40    8.38
  -1 -24   2  857.50   36.27
  -1  24   2  881.02   36.16
  -1  24   2  958.74   37.99
  -1  24   2  897.40   33.71
  -1 -24   1  709.22   31.03
   1  24  -1  720.20   32.82
   1  24  -1  701.89   20.23
  -1  24   1  698.06   33.08
  -1  24   1  679.26   26.05
   1  24   0  110.52   12.43
  -1  24   0  102.82    8.72
   1 -24   0  125.99   14.32
   1  24   0  109.36    9.96
  -1 -24   0   98.44   10.97
   1  24   1  349.83   21.08
   1  24   1  312.06   23.41
   1  24   1  335.39   19.73
   1 -24   1  297.80   22.12
  -1  24  -1  315.60   12.39
   1  24   2    9.92    3.42
   1 -24   2    6.03    3.32
   1  24   2   19.11    7.62
   1 -24   3  132.20   15.78
   1  24   3  115.23   11.12
   1  24   3  110.83   13.54
   1  24   4    7.86    3.55
   1  24   4    6.30    1.93
   1 -24   4   15.07    6.09
   1  24   5   -6.04    3.47
   1  24   5   -0.70    1.52
   1 -24   5    1.32    3.07
   1  24   6    4.14    3.75
   1  24   6   -1.09    1.78
   1 -24   6    0.37    0.25
   1 -24   6    1.20    0.90
   1 -24   6    6.55    4.58
   1 -24   7   15.75    4.25
   1 -24   7    1.55    2.55
   1 -24   8    2.25    3.28
   1 -24   8    1.94    1.34
   1 -24   9   25.85    8.72
   1 -24  10   20.13    8.43
   1 -24  11    5.15    6.63
   1 -24  12    4.99    5.11
   1 -24  13   20.14   12.40
   1 -24  14    8.69    7.91
   1 -24  15    4.66    6.40
  -1 -25  15    0.86    4.14
  -1 -25  14    0.61    3.74
  -1 -25  13   41.70   15.15
  -1 -25  12   28.88   10.38
  -1 -25  11    7.13    1.69
  -1 -25  10   26.00   10.73
  -1 -25   9    4.16    5.28
  -1 -25   8   17.81    7.83
  -1 -25   8   14.27    2.26
  -1 -25   7   53.08   12.08
  -1  25   6    7.11    2.83
  -1 -25   6    5.69    4.77
  -1  25   5  121.64   13.58
  -1  25   5  120.22   13.67
  -1 -25   5  123.25   16.48
  -1 -25   4   18.78    6.49
  -1  25   4    4.40    2.52
  -1  25   4    3.91    1.63
  -1  25   3  391.24   24.87
  -1  25   3  379.78   24.26
  -1  25   3  380.12   24.12
  -1 -25   3  382.09   26.34
  -1  25   2   29.94    7.63
  -1 -25   2   17.88    4.69
  -1  25   2   14.06    4.52
  -1  25   2   27.02    6.20
  -1 -25   1   61.55    9.74
   1  25  -1   65.63    6.52
   1  25  -1   63.96   10.31
  -1  25   1   81.68    9.45
  -1  25   0    2.07    1.44
   1  25   0    6.39    3.01
   1 -25   0    7.17    3.81
   1  25   0    4.37    3.43
  -1 -25   0    1.99    1.82
  -1  25  -1  302.17   12.28
   1  25   1  318.27   24.04
   1  25   1  319.63   19.61
   1  25   1  330.92   21.27
   1 -25   1  309.09   23.13
   1  25   2    4.08    2.23
   1 -25   2   -0.80    2.21
   1  25   2    0.29    2.87
   1  25   2   -1.68    1.34
   1  25   3  172.65   17.35
   1  25   3  158.30   13.71
   1 -25   3  161.19   17.85
   1  25   3  149.19   16.13
   1 -25   4   64.50   11.81
   1  25   4   64.75    8.40
   1  25   4   67.24   10.92
   1 -25   5  123.59   17.42
   1  25   5  107.77   14.24
   1  25   5  111.57   11.53
   1  25   6   14.01    5.69
   1  25   6   12.43    3.64
   1 -25   6   14.51    5.67
   1 -25   7   20.87    3.44
   1 -25   7   28.02    9.25
   1 -25   8   -1.13    3.16
   1 -25   8   -1.78    1.72
   1 -25   9    2.21    5.23
   1 -25  10   15.31    9.98
   1 -25  11   41.23   12.08
   1 -25  12    0.47    1.65
   1 -25  13   12.48    8.23
   1 -25  14    3.00    3.91
   1 -25  15   33.87   14.37
  -1 -26  15   28.26   12.76
  -1 -26  14   -6.22    5.89
  -1 -26  13   14.71    8.78
  -1 -26  12   -7.74    7.97
  -1 -26  11   30.17   11.34
  -1 -26  10   -0.20    3.76
  -1 -26   9   31.23   10.58
  -1 -26   8   30.66    9.90
  -1 -26   7    4.05    4.29
  -1 -26   6  126.05   17.97
  -1  26   6  120.80   14.41
  -1  26   5   57.84    9.90
  -1  26   5   50.30    8.90
  -1 -26   5   43.29   10.29
  -1  26   4   69.34   10.66
  -1  26   4   65.54   10.28
  -1 -26   4   67.24   11.65
  -1  26   3   11.39    4.25
  -1  26   3    6.41    3.93
  -1  26   3   -0.61    1.92
  -1 -26   3    1.97    2.45
  -1  26   2    3.71    3.61
  -1  26   2   -0.62    1.41
  -1 -26   2    0.89    1.66
   1  26  -1  460.61   16.72
  -1  26   1  461.50   22.07
  -1 -26   1  453.02   26.24
  -1 -26   0  124.80   12.96
   1  26   0  155.09   15.23
   1  26   0  129.37   10.93
  -1  26   0  137.65   10.28
   1  26   1    7.95    3.74
   1 -26   1   13.15    4.83
   1  26   1    4.87    3.25
   1  26   1    9.88    5.85
  -1  26  -1    6.68    2.18
   1  26   2   41.22    7.82
   1  26   2   37.22    8.84
   1  26   2   50.11    8.17
   1 -26   2   45.45    9.75
   1  26   3   89.37   10.59
   1 -26   3   84.53   13.24
   1  26   3   89.48   12.78
   1  26   4   64.08   11.05
   1 -26   4   66.88   12.22
   1  26   4   64.48    8.77
   1  26   5   42.86    7.12
   1  26   5   57.66   10.53
   1 -26   5   46.73   10.93
   1  26   6    0.97    0.46
   1 -26   6    4.73    0.93
   1  26   6    5.50    3.65
   1  26   7    0.36    0.97
   1 -26   7   -0.09    0.30
   1 -26   7    0.85    0.75
   1 -26   7    2.92    2.92
   1 -26   8   20.59    7.19
   1 -26   9   13.09    6.35
   1 -26  10   15.05    8.30
   1 -26  11    3.83    4.49
   1 -26  12   18.22    9.37
   1 -26  13   36.22   15.87
   1 -26  14    5.47    5.07
   1 -26  15    4.14    6.43
  -1 -27  15    9.49    6.60
  -1 -27  14   -1.09    3.61
  -1 -27  13   25.05   11.05
  -1 -27  12   16.47   10.46
  -1 -27  11  167.59   25.73
  -1 -27  10   14.61    5.93
  -1 -27   9  265.51   30.16
  -1 -27   8   75.68   15.84
  -1  27   7    6.53    3.07
  -1 -27   7    2.91    5.06
  -1  27   6    0.72    1.58
  -1 -27   6    2.62    2.05
  -1  27   5   71.25   10.88
  -1 -27   5   73.69   13.27
  -1 -27   4   -4.45    3.49
  -1  27   4    1.77    2.18
  -1  27   3   52.71    9.49
  -1  27   3   36.66    7.56
  -1 -27   3   38.37    8.32
  -1  27   2    4.56    1.53
  -1  27   2    5.54    3.51
  -1 -27   2    9.98    4.74
  -1 -27   1    7.04    3.58
   1  27  -1   10.94    2.78
  -1  27   1   13.83    4.44
   1  27   0   31.56    5.75
   1  27   0   30.13    7.16
  -1 -27   0   30.71    6.53
  -1  27   0   32.67    5.12
   1  27   1   44.07    8.82
   1  27   1   39.79    7.35
  -1  27  -1   35.05    4.29
   1  27   1   39.45    7.56
   1 -27   1   41.26    8.60
   1  27   2  153.27   14.71
   1  27   2  146.60   15.14
   1 -27   2  147.12   17.12
   1  27   2  144.38   16.45
   1 -27   3   77.63   13.20
   1  27   3   81.85   10.27
   1  27   3   74.12   12.00
   1  27   4   20.36    6.60
   1  27   4   20.58    5.56
   1 -27   4   16.73    6.23
   1  27   5   83.43   12.77
   1 -27   5   90.83   15.74
   1  27   5   63.87    8.99
   1 -27   6    6.97    5.68
   1  27   6    3.87    2.49
   1  27   6   -0.54    1.36
   1  27   7    3.52    2.84
   1 -27   7   -3.47    3.95
   1 -27   8   14.88    6.12
   1 -27   9   -2.23    0.61
   1 -27  10    9.06    7.34
   1 -27  11    4.42    4.41
   1 -27  12   25.92   11.76
   1 -27  13    1.60    5.21
   1 -27  14    5.96    6.22
  -1 -28  15   13.84   10.35
  -1 -28  14    1.13    4.82
  -1 -28  13    7.96    2.00
  -1 -28  12   15.85    7.87
  -1 -28  11   -5.40    2.07
  -1 -28  10   58.16   14.91
  -1 -28   9    4.31    6.21
  -1 -28   8  171.03   23.69
  -1 -28   7  107.83   17.19
  -1  28   7   92.65   12.90
  -1  28   6   36.92    8.13
  -1 -28   6   43.36   11.57
  -1 -28   5   67.70   13.05
  -1  28   5   59.55    9.85
  -1 -28   4   12.43    4.48
  -1  28   4   15.11    4.95
  -1  28   3    1.93    1.82
  -1  28   3    2.61    3.28
  -1 -28   3    0.81    1.77
  -1  28   2   38.31    8.18
  -1 -28   2   40.26    8.27
  -1  28   2   45.41    7.94
   1  28  -1   15.64    3.25
  -1  28   1   20.07    4.92
  -1 -28   1   17.06    5.38
   1  28   0    2.71    2.06
  -1  28   0    2.17    1.19
  -1 -28   0    0.70    1.84
   1  28   0    1.60    1.82
   1  28   1    2.27    3.22
   1 -28   1   -0.67    1.28
   1  28   1   -2.21    1.71
  -1  28  -1    1.31    0.88
   1  28   1    0.39    0.65
   1  28   2    1.24    1.78
   1 -28   2    1.93    2.54
   1  28   2    0.38    0.90
   1  28   2   10.67    6.51
   1  28   3   59.25   10.99
   1 -28   3   66.76   12.84
   1  28   3   65.63    8.99
   1 -28   4  116.02   16.82
   1  28   4  106.77   14.76
   1  28   4   89.42   10.72
   1  28   5   40.10    9.16
   1  28   5   32.05    6.49
   1 -28   5   28.19    8.22
   1  28   6   16.38    4.95
   1  28   6   17.39    6.92
   1 -28   6   27.45    9.85
   1 -28   7   45.47   13.19
   1  28   7   35.29    9.35
   1  28   7   29.70    5.92
   1 -28   8   56.42   14.07
   1 -28   9   41.58   13.15
   1 -28  10    2.36    5.09
   1 -28  11  107.83   22.15
   1 -28  12   78.84   18.90
   1 -28  13   33.25   13.14
   1 -28  14   26.15   12.71
  -1 -29  14   41.53   15.07
  -1 -29  13   -1.21    4.51
  -1 -29  12   72.51   18.92
  -1 -29  11   20.28   10.11
  -1 -29  10   78.38   17.00
  -1 -29   9    9.18    5.93
  -1 -29   8   67.16   14.99
  -1  29   7    1.87    0.87
  -1 -29   7    5.54    4.08
  -1  29   6    4.42    2.13
  -1 -29   6    7.84    5.08
  -1 -29   5   -2.02    1.36
  -1  29   5   -2.07    3.16
  -1 -29   4    7.06    3.05
  -1  29   4    5.28    2.62
  -1 -29   3    1.57    2.45
  -1  29   3   -3.28    3.44
  -1 -29   2    2.22    2.61
  -1  29   2    1.93    0.39
  -1  29   2    4.00    2.29
  -1 -29   1  101.11   13.24
   1  29  -1  108.44    8.39
  -1  29   1  104.83   10.91
   1  29   0   51.63    7.24
  -1 -29   0   43.80    8.22
  -1  29   0   43.94    5.88
   1 -29   1   27.78    7.54
  -1  29  -1   21.50    3.35
   1  29   1   18.98    5.27
   1  29   1   22.92    7.02
   1  29   1   23.90    5.75
   1  29   2    9.63    3.27
   1  29   2   11.29    5.65
   1  29   2    6.14    3.54
   1 -29   2    5.60    3.98
   1 -29   3   86.27   14.34
   1  29   3   67.35   10.11
   1  29   3   76.49   12.45
   1  29   4   78.98   12.96
   1 -29   4   77.36   13.97
   1  29   4   70.53   10.28
   1  29   5   11.33    4.14
   1 -29   5   15.18    6.58
   1  29   5   15.15    6.07
   1  29   6   46.56   10.00
   1  29   6   40.15    7.67
   1 -29   6   62.54   13.05
   1  29   7   -0.93    2.08
   1 -29   7   -0.01    0.53
   1 -29   8   -1.25    5.02
   1 -29   9    2.07    2.58
   1 -29  10    4.00    3.26
   1 -29  11    4.24    4.15
   1 -29  12    9.35    8.36
   1 -29  13   11.96    7.51
   1 -29  14   -1.73    2.93
  -1 -30  14   -1.65    4.58
  -1 -30  13   -1.20    3.46
  -1 -30  12   43.04   14.34
  -1 -30  11    3.87    1.95
  -1 -30  10    4.85    5.11
  -1 -30   9   25.03   10.11
  -1 -30   8   38.43   12.03
  -1 -30   7   13.33    8.27
  -1  30   7    4.02    2.45
  -1 -30   6   55.48   12.51
  -1  30   6   48.25    9.57
  -1 -30   5    4.36    3.98
  -1  30   5    6.18    2.54
  -1  30   4   17.09    5.86
  -1 -30   4   18.52    6.66
  -1 -30   3   26.81    7.00
  -1  30   3   19.69    5.68
  -1  30   2   51.58    9.82
  -1 -30   2   60.97   10.98
  -1  30   2   60.50    9.42
   1  30  -1    2.45    1.52
  -1 -30   1    2.63    3.03
  -1  30   1    2.45    1.64
  -1 -30   0    9.21    3.64
   1  30   0    4.76    2.30
  -1  30   0    8.08    2.43
  -1  30  -1   33.01    4.22
   1  30   1   31.45    6.41
   1  30   1   36.99    9.22
   1 -30   1   47.01    9.83
   1  30   2   24.80    6.60
   1  30   2   26.38    8.06
   1  30   2   29.69    6.84
   1 -30   2   20.52    6.94
   1  30   3   32.94    7.47
   1 -30   3   34.93    9.18
   1  30   3   29.27    8.39
   1  30   4   78.44   13.20
   1  30   4   58.30    9.21
   1 -30   4   80.63   14.47
   1 -30   5    7.68    4.80
   1  30   5    1.24    2.54
   1  30   5    4.35    2.54
   1  30   6  220.34   22.72
   1  30   6  196.04   16.85
   1 -30   6  254.77   27.86
   1  30   7  101.97   15.51
   1 -30   7  127.89   20.74
   1 -30   8   -0.14    1.94
   1 -30   9   -2.51    4.48
   1 -30  10   60.30   16.01
   1 -30  11    2.90    2.08
   1 -30  12   38.15   14.37
   1 -30  13   14.90    6.92
   1 -30  14    3.32    4.79
  -1 -31  14   15.04    9.80
  -1 -31  13   20.10   10.18
  -1 -31  12    8.23    6.16
  -1 -31  11    7.28    3.23
  -1 -31  10   -8.09    7.98
  -1 -31   9   36.73   10.86
  -1 -31   8   -0.09    2.13
  -1 -31   7    5.82    0.72
  -1  31   7    9.86    4.18
  -1 -31   6   57.18   12.65
  -1  31   6   60.66   10.59
  -1  31   5  106.05   14.57
  -1 -31   5  100.93   15.94
  -1  31   4    4.66    3.16
  -1 -31   4    4.79    2.57
  -1 -31   3    1.57    2.15
  -1  31   3   -2.74    3.87
  -1  31   2    1.20    0.56
  -1  31   2    6.64    3.72
  -1 -31   2    7.70    3.87
  -1  31   1    7.78    2.85
   1  31  -1    6.93    2.33
  -1 -31   1   12.92    4.55
   1  31   0  119.56   11.09
  -1 -31   0  106.53   13.16
  -1  31   0  114.48    9.95
   1  31   1    9.79    5.93
   1  31   1    0.46    2.04
   1 -31   1    6.19    4.56
  -1  31  -1    3.75    1.44
   1  31   2   51.76   11.77
   1  31   2   45.96    8.45
   1  31   2   44.87    9.20
   1 -31   2   55.40   12.00
   1 -31   3   26.31    9.25
   1  31   3   17.62    6.94
   1  31   3   14.88    5.62
   1  31   4   43.57    8.33
   1 -31   4   47.09   10.94
   1  31   4   38.75    9.09
   1  31   5  214.34   18.34
   1 -31   5  247.16   26.50
   1  31   5  232.10   22.63
   1 -31   6    9.17    4.14
   1  31   6    2.81    2.45
   1  31   6    4.66    2.24
   1  31   7   74.39   13.21
   1 -31   7   75.67   15.62
   1 -31   8    0.38    2.96
   1 -31   9   56.73   15.44
   1 -31  10   24.92   10.29
   1 -31  11   -0.81    5.25
   1 -31  12   41.64   14.87
   1 -31  13   24.26   11.86
  -1 -32  14   -6.56    7.25
  -1 -32  13    8.89    5.33
  -1 -32  12    4.61    5.01
  -1 -32  11    6.57    7.82
  -1 -32  10   -2.84    2.11
  -1 -32   9    0.20    0.79
  -1 -32   8   13.96    7.73
  -1 -32   7   42.63   12.83
  -1  32   7   43.04    9.36
  -1  32   6  171.42   18.93
  -1 -32   6  160.43   21.64
  -1  32   5  362.93   27.00
  -1 -32   5  402.10   32.89
  -1 -32   4   49.57   11.20
  -1  32   4   45.24    9.53
  -1  32   3   17.96    6.00
  -1 -32   3   21.27    7.12
  -1 -32   2   25.98    7.22
  -1  32   2   24.22    6.93
  -1  32   2   25.52    6.38
  -1  32   1   57.61    8.27
  -1 -32   1   53.20    9.97
   1  32  -1   61.29    6.31
  -1  32   0  120.81   10.36
   1  32   0  117.86   11.12
  -1 -32   0  131.91   15.24
  -1  32  -1  139.12    8.74
   1  32   1  156.16   14.85
   1 -32   1  150.21   18.26
   1  32   1  145.06   18.26
   1  32   2  213.44   19.27
   1 -32   2  204.00   21.92
   1  32   2  195.48   20.98
   1 -32   3   17.88    7.21
   1  32   3   12.27    4.59
   1  32   3   22.14    7.38
   1  32   4   86.53   14.09
   1 -32   4   99.38   16.48
   1  32   4   94.82   12.62
   1 -32   5  349.90   32.33
   1  32   5  302.50   22.04
   1  32   5  322.02   27.14
   1 -32   6    2.91    3.40
   1  32   6    0.23    2.57
   1  32   7   45.24   11.03
   1 -32   7   79.25   16.84
   1 -32   8    4.96    1.59
   1 -32   9    5.29    3.95
   1 -32  10    7.17    5.63
   1 -32  11   13.43    6.42
   1 -32  12   15.23    9.68
   1 -32  13    0.21    4.16
  -1 -33  13    7.21    8.88
  -1 -33  12   13.70   10.37
  -1 -33  11   -5.77    5.61
  -1 -33  10    6.33    7.90
  -1 -33   9    0.42    3.01
  -1 -33   8   -7.60    8.49
  -1  33   7    1.03    0.33
  -1 -33   7   10.16    5.77
  -1  33   6   12.55    5.97
  -1 -33   6    8.75    3.95
  -1 -33   5  394.17   32.74
  -1  33   5  361.28   27.41
  -1 -33   4   47.00   11.24
  -1  33   4   58.00   11.34
  -1  33   3   23.83    7.23
  -1 -33   3   30.75    8.05
  -1 -33   2   14.46    6.08
  -1  33   2   17.78    5.58
  -1  33   2   11.31    5.27
  -1  33   1   10.81    3.43
   1  33  -1    8.29    2.12
  -1 -33   1    9.52    4.76
  -1  33   0   14.78    3.72
   1  33   0   15.96    4.41
  -1 -33   0   21.06    6.40
   1  33   1   55.33   12.46
   1 -33   1   38.88   10.10
  -1  33  -1   94.05    8.03
   1  33   1   31.42    7.07
   1  33   2   17.01    8.90
   1 -33   2    7.51    5.29
   1  33   2    1.96    3.02
   1 -33   3   60.98   13.17
   1  33   3   55.36   11.53
   1 -33   4   32.52    9.70
   1  33   4   21.99    6.05
   1  33   4   34.49    8.76
   1  33   5   10.55    6.94
   1 -33   5   14.14    7.02
   1  33   5   10.68    5.46
   1  33   6    8.85    4.71
   1 -33   6   11.69    6.16
   1 -33   7   11.47    5.46
   1  33   7   21.45    6.90
   1 -33   8   33.38   11.47
   1 -33   9   10.57    6.17
   1 -33  10   19.31   10.74
   1 -33  11   16.96    9.92
   1 -33  12    0.73    4.31
   1 -33  13    9.12    9.23
  -1 -34  13   13.06    9.27
  -1 -34  12    3.64    2.72
  -1 -34  11    3.41    2.59
  -1 -34  10    3.22    4.95
  -1 -34   9   25.41   11.38
  -1 -34   8    6.13    3.36
  -1 -34   7   80.33   16.23
  -1  34   7   58.52   11.50
  -1 -34   6   80.09   15.78
  -1  34   6   87.27   13.81
  -1 -34   5  353.38   31.54
  -1  34   5  345.80   27.09
  -1 -34   4  230.11   24.30
  -1  34   4  220.04   21.87
  -1 -34   3   25.09    7.53
  -1  34   3   41.16    9.38
  -1  34   2   43.49    9.49
  -1 -34   2   43.13    9.93
  -1  34   2   40.34    8.10
  -1  34   1   77.60    9.92
  -1  34   1   72.55   13.14
   1  34  -1   72.36    6.86
  -1 -34   1   85.91   13.40
  -1  34   0    1.20    1.08
   1  34   0    3.16    2.65
   1  34   0    0.12    2.94
   1 -34   1  253.60   24.60
   1  34   1  265.50   25.65
   1  34   1  273.28   19.78
  -1  34  -1  248.53   11.60
   1  34   2  137.96   18.54
   1 -34   2  120.76   17.27
   1 -34   3   58.30   12.26
   1  34   3   53.26   11.43
   1 -34   4    3.21    4.04
   1  34   4   -1.10    3.86
   1  34   4   -3.50    1.02
   1  34   5    9.85    4.78
   1 -34   5   19.88    8.08
   1 -34   6   63.89   14.24
   1  34   6   53.41   11.83
   1  34   7   17.64    6.68
   1 -34   7   34.11   11.05
   1 -34   8   -2.00    5.04
   1 -34   9   -8.92    7.54
   1 -34  10   26.53   12.34
   1 -34  11    8.67    7.71
   1 -34  12   -0.48    6.43
   1 -34  13    9.84    9.32
  -1 -35  13   -3.94    8.72
  -1 -35  12    4.25    3.02
  -1 -35  11   -3.63    5.79
  -1 -35  10    0.56    1.23
  -1 -35   9   12.41    7.45
  -1 -35   8    1.87    2.31
  -1  35   7    3.24    4.24
  -1 -35   7    3.84    4.44
  -1  35   6   24.50    8.17
  -1 -35   6   33.87   10.23
  -1  35   5   10.59    5.90
  -1 -35   5    5.30    4.89
  -1  35   4  101.93   15.09
  -1 -35   4  150.84   20.72
  -1  35   3   31.01    8.11
  -1 -35   3   25.19    7.91
  -1  35   2   11.88    4.62
  -1  35   2   16.68    6.73
  -1 -35   2   12.58    6.46
   1  35  -1    2.71    0.70
  -1  35   1    0.95    0.40
  -1  35   1    6.43    4.30
  -1 -35   1    2.64    1.78
   1  35   0   14.58    7.19
   1  35   0    2.63    1.68
  -1  35   0    3.03    1.48
   1  35   1   36.67   10.09
   1  35   1   22.96    5.63
   1 -35   2   78.28   14.08
   1  35   2   82.31   14.71
   1 -35   3   -0.43    2.24
   1  35   3    5.89    4.96
   1 -35   4   51.09   12.51
   1  35   4   52.37   11.58
   1 -35   5   11.41    6.21
   1  35   5    9.86    4.97
   1  35   6    1.32    2.30
   1 -35   6    1.00    2.01
   1  35   7   39.18   10.67
   1 -35   7   36.90   11.64
   1 -35   8   -6.55    3.11
   1 -35   9   -2.37    4.26
   1 -35  10   -0.23    3.56
   1 -35  11    8.91    5.60
   1 -35  12    0.98    4.72
  -1 -36  13   31.52   12.81
  -1 -36  12    7.90    8.13
  -1 -36  11   10.38    6.31
  -1 -36  10   11.11    9.49
  -1 -36   9    1.30    4.83
  -1 -36   8   -2.33    1.12
  -1 -36   7    3.07    3.41
  -1  36   7    6.22    3.94
  -1  36   6  157.00   19.28
  -1 -36   6  169.48   23.35
  -1  36   5    5.99    3.90
  -1 -36   5    5.55    4.47
  -1  36   4   60.78   11.67
  -1 -36   4   54.94   12.34
  -1 -36   3   31.75    8.93
  -1  36   3   41.06    9.81
  -1  36   2   87.62   14.29
  -1 -36   2   78.59   13.68
  -1  36   1   18.02    4.60
  -1  36   1   28.43    8.64
  -1 -36   1   29.03    7.82
   1  36  -1   27.46    4.11
   1  36   0   92.55   16.62
   1  36   0   98.74   10.37
  -1  36   0   95.28    9.19
   1  36   1   11.15    3.81
   1  36   1    8.75    5.07
   1  36   2    4.91    4.19
   1 -36   2   18.71   12.83
   1 -36   3   12.03    5.60
   1  36   3    5.31    2.20
   1  36   4   28.75    9.03
   1 -36   4   34.54   10.33
   1 -36   5   18.12    7.35
   1  36   5   28.80    8.36
   1  36   6    1.83    2.73
   1 -36   6   -3.81    5.37
   1  36   7   25.64    9.63
   1 -36   7   19.00    7.71
   1 -36   8   -4.82    4.71
   1 -36   9    4.32    5.08
   1 -36  10   -8.77    6.21
   1 -36  11   -4.57    6.06
   1 -36  12    8.37    8.68
  -1 -37  12    0.56    5.01
  -1 -37  11    3.07    4.76
  -1 -37  10   10.84    6.49
  -1 -37   9    2.53    4.81
  -1  37   8   52.30   12.18
  -1 -37   8   80.10   17.33
  -1 -37   7    1.76    0.71
  -1  37   7    2.72    1.50
  -1 -37   6    7.88    4.48
  -1  37   6    0.75    2.03
  -1 -37   5    2.19    1.35
  -1  37   5    2.02    0.52
  -1 -37   4   -3.14    3.67
  -1  37   4    6.68    5.05
  -1 -37   3   14.12    5.52
  -1  37   3   15.35    5.88
  -1  37   2   -1.47    2.90
  -1 -37   2    3.60    3.30
  -1 -37   1    9.10    5.09
  -1  37   1    7.23    4.25
   1  37   0   25.78    8.15
   1  37   1   35.24    9.63
   1  37   2   17.29    7.22
   1 -37   2   12.74    4.92
   1 -37   3    6.08    4.18
   1  37   3   -2.18    3.56
   1  37   4   72.25   14.47
   1 -37   4   59.83   13.98
   1 -37   5    2.53    3.66
   1  37   5    1.01    2.27
   1  37   6   85.35   14.96
   1 -37   6   85.69   17.73
   1 -37   7   15.97    7.22
   1  37   7   10.20    5.45
   1 -37   8    9.80    6.56
   1 -37   9   14.59    9.02
   1 -37  10  -12.18    9.70
   1 -37  11    8.69    6.99
   1 -37  12   23.71   12.06
  -1 -38  12   20.85   12.61
  -1 -38  11   -1.37    4.49
  -1 -38  10   11.28    8.68
  -1 -38   9   13.32    7.91
  -1 -38   8   -3.61    5.17
  -1  38   8    2.36    3.95
  -1 -38   7    1.68    2.99
  -1  38   7    3.30    3.37
  -1 -38   6   37.93   11.89
  -1  38   6   14.00    4.96
  -1 -38   5   13.80    7.43
  -1  38   5   14.35    6.08
  -1 -38   4   -6.74    5.55
  -1  38   4   -1.73    2.64
  -1  38   3    0.75    0.89
  -1 -38   3    1.81    3.25
  -1  38   2   -0.43    2.27
  -1 -38   2    0.88    1.74
  -1  38   1   81.63   14.80
  -1 -38   1   91.13   14.40
   1  38   0    6.37    4.99
   1  38   1   87.00   15.29
   1 -38   2   24.78    8.88
   1  38   2   29.05    8.44
   1 -38   3   12.29    5.51
   1  38   3   11.83    5.95
   1 -38   4   31.42   10.89
   1  38   4   25.55   10.30
   1 -38   5   23.69    8.89
   1  38   5   23.56    7.44
   1 -38   6  175.37   25.98
   1  38   6  165.96   22.25
   1 -38   7    7.06    4.32
   1  38   7    3.01    3.21
   1 -38   8   11.70    7.48
   1 -38   9    4.79    7.69
   1 -38  10   29.82   12.79
   1 -38  11   13.63    7.81
  -1 -39  12   11.94    9.61
  -1 -39  11   17.14   10.01
  -1 -39  10    1.71    0.15
  -1 -39   9   62.20   16.52
  -1 -39   8    8.18    5.87
  -1  39   8   13.02    6.78
  -1 -39   7   19.16    8.57
  -1  39   7   16.93    7.77
  -1  39   6    8.04    4.35
  -1 -39   6    5.42    4.92
  -1  39   5   22.14    8.28
  -1 -39   5   12.31    5.65
  -1 -39   4   55.36   12.79
  -1  39   4   65.57   12.50
  -1 -39   3   18.21    7.62
  -1  39   3   13.90    6.07
  -1 -39   2   12.60    5.28
  -1  39   2   15.56    6.55
  -1  39   1   10.75    6.90
  -1 -39   1   15.57    6.48
   1  39   0   21.73    8.25
   1  39   1   33.54   10.18
   1  39   2    5.60    3.97
   1 -39   2   10.15    5.35
   1  39   3    4.06    4.62
   1 -39   3   -1.36    0.57
   1  39   4    4.68    3.57
   1 -39   4    0.57    0.81
   1 -39   5    0.76    3.62
   1  39   5    0.10    1.70
   1 -39   6   11.99    8.16
   1  39   6   11.43    6.64
   1 -39   7   69.86   17.12
   1  39   7   74.73   14.94
   1 -39   8    6.84    7.15
   1  39   8   12.17    5.25
   1 -39   9   14.80   10.10
   1 -39  10   37.76   13.95
   1 -39  11   -4.66    7.44
  -1 -40  11   26.52   11.90
  -1 -40  10    1.79    3.49
  -1 -40   9    5.52    6.01
  -1 -40   8   44.95   13.91
  -1  40   8   26.79    9.74
  -1  40   7   12.33    6.37
  -1 -40   7   15.96    8.09
  -1 -40   6   14.61    5.75
  -1  40   6    9.62    5.58
  -1  40   5    6.85    4.64
  -1 -40   5   20.37    9.28
  -1  40   4    1.56    3.25
  -1 -40   4    0.60    1.73
  -1 -40   3    0.67    1.53
  -1  40   3    0.47    1.63
  -1  40   2    0.77    2.26
  -1 -40   2    2.29    3.01
  -1  40   1    1.49    0.47
  -1 -40   1    3.13    1.89
   1  40   0   44.62   11.00
   1  40   1    9.33    5.99
   1  40   2    6.97    5.08
   1 -40   2   13.61    5.23
   1  40   3   31.28    9.64
   1 -40   3   19.65    7.94
   1  40   4    1.12    1.21
   1 -40   4    4.01    4.12
   1  40   5   58.85   13.10
   1 -40   5   65.87   15.88
   1 -40   6    4.66    5.40
   1  40   6    5.59    5.58
   1  40   7   45.03   12.37
   1 -40   7   45.03   13.80
   1 -40   8    1.56    5.40
   1  40   8   -4.07    2.89
   1 -40   9   58.60   18.00
   1 -40  10  138.43   30.97
   1 -40  11    1.29    4.40
  -1 -41  11    0.84    2.32
  -1 -41  10   20.16   10.24
  -1 -41   9    4.42    2.33
  -1  41   8   19.01    7.79
  -1 -41   8   23.18   10.25
  -1  41   7   41.37   10.85
  -1 -41   7   54.03   14.62
  -1 -41   6    3.80    5.50
  -1  41   6    0.77    2.67
  -1 -41   5  128.83   20.63
  -1  41   5  114.17   17.49
  -1 -41   4   42.66   12.37
  -1  41   4   34.06    9.34
  -1  41   3    5.94    4.43
  -1 -41   3   -8.84    5.25
  -1 -41   2   17.02    7.29
  -1  41   2    8.52    4.37
  -1  41   1    1.77    2.20
   1  41   0   19.41    7.31
   1  41   1   35.98   10.69
   1  41   2    9.46    5.25
   1  41   3    7.57    5.38
   1 -41   3    5.25    5.53
   1 -41   4   11.29    6.14
   1  41   4   14.59    5.16
   1  41   5    7.45    5.51
   1 -41   5   -3.00    4.90
   1 -41   6   12.72    5.54
   1  41   6   11.04    6.30
   1  41   7    7.94    5.99
   1 -41   7    0.48    5.08
   1  41   8   39.53   12.07
   1 -41   8   39.03   14.36
   1 -41   9   51.01   15.49
   1 -41  10    0.17    6.26
  -1 -42  11   -9.96    8.87
  -1 -42  10   48.42   16.00
  -1 -42   9   10.51    6.69
  -1 -42   8    2.76    3.28
  -1  42   8   11.65    6.09
  -1  42   7    1.57    3.19
  -1 -42   7   -2.41    4.78
  -1 -42   6   10.60    7.23
  -1  42   6    8.74    5.35
  -1 -42   5   75.53   16.57
  -1  42   5   47.69   11.30
  -1  42   4    9.44    5.24
  -1 -42   4    4.62    5.18
  -1 -42   3    4.46    4.64
  -1  42   3    5.67    4.39
  -1  42   2   25.42    8.58
  -1 -42   2   30.42    9.40
  -1  42   1   -9.52    6.42
   1  42   0    1.82    1.95
   1  42   1   57.95   12.78
   1  42   2   18.20    7.62
   1 -42   3   19.76    8.77
   1  42   3   14.21    6.27
   1  42   4    0.32    1.75
   1 -42   4   -0.07    2.66
   1  42   5   11.81    7.31
   1 -42   5    4.29    5.56
   1 -42   6   18.83   10.01
   1  42   6   10.01    5.19
   1 -42   7    6.26    5.53
   1  42   7   -1.59    4.33
   1  42   8   40.38   11.05
   1 -42   8   52.06   15.30
   1 -42   9   21.43   10.14
   1 -42  10   56.56   17.62
  -1 -43  11    0.26    5.00
  -1 -43  10   26.33   11.24
  -1 -43   9   41.45   14.07
  -1 -43   8    4.67    5.11
  -1  43   8    6.52    4.46
  -1  43   7    4.17    4.04
  -1 -43   7    7.03    6.30
  -1 -43   6    3.06    2.40
  -1  43   6    3.30    4.93
  -1 -43   5    2.01    3.26
  -1  43   5   -3.33    4.80
  -1 -43   4    3.46    0.58
  -1  43   4   20.55    7.86
  -1 -43   3    2.16    1.90
  -1  43   3   17.30    7.51
  -1  43   2   10.98    5.67
  -1 -43   2    3.43    3.32
  -1  43   1   -2.69    3.34
   1  43  -1   -0.55    4.58
   1  43   0   33.15   10.49
  -1  43   0   37.63   12.06
   1  43   1   -6.91    6.18
   1  43   2   76.05   15.35
   1  43   3   -3.34    3.09
   1 -43   3   11.37    6.95
   1 -43   4   32.23   10.74
   1  43   4   32.19    9.80
   1 -43   5   31.43   11.41
   1  43   5   25.65    9.19
   1 -43   6   -0.33    2.21
   1  43   6    5.64    4.11
   1 -43   7   16.54    9.27
   1  43   7   12.76    6.92
   1  43   8   21.03    8.31
   1 -43   8   24.83   10.13
   1 -43   9    5.61    3.30
   1 -43  10    7.91    7.15
  -1 -44  10   -4.14    2.05
  -1 -44   9   16.83    9.60
  -1 -44   8    1.86    2.23
  -1  44   8    2.80    2.98
  -1 -44   7    5.39    5.85
  -1  44   7   -2.02    5.18
  -1  44   6   67.05   12.89
  -1 -44   6   75.03   17.26
  -1 -44   5   -4.71    5.82
  -1  44   5   -5.56    4.21
  -1  44   4   61.42   12.77
  -1 -44   4   51.01   13.56
  -1 -44   3   24.14    9.05
  -1  44   3   26.72    9.89
  -1 -44   2   36.74   10.97
  -1  44   2   26.99    8.47
  -1  44   1   11.25    6.82
   1  44  -1    0.17    1.69
   1  44   0   78.77   16.50
  -1  44   0   94.53   18.07
   1  44   1    0.62    3.41
   1  44   2   33.72   10.26
   1 -44   3   14.73    6.95
   1  44   3    1.01    2.50
   1 -44   4    1.88    2.94
   1  44   4   11.95    6.31
   1  44   5   -3.01    0.62
   1 -44   5   -1.53    3.62
   1 -44   6    9.63    5.79
   1  44   6   -3.92    5.18
   1 -44   7    3.37    2.45
   1  44   7   -0.13    2.46
   1  44   8   11.68    6.98
   1 -44   8   17.10    9.83
   1 -44   9   26.24   11.60
  -1 -45  10   11.67    7.73
  -1 -45   9   18.09    9.36
  -1 -45   8   -4.13    3.89
  -1  45   8    3.04    4.04
  -1  45   7    1.34    2.30
  -1 -45   7    4.79    4.30
  -1  45   6    6.83    5.81
  -1 -45   6    2.15    5.65
  -1  45   5    8.85    5.78
  -1 -45   5    1.53    2.72
  -1  45   4   10.32    5.67
  -1 -45   4   -3.91    3.56
  -1 -45   3   -4.43    4.17
  -1  45   3    4.80    5.64
  -1 -45   2   -2.89    3.08
  -1  45   2    6.26    5.24
   1  45  -1   20.90    9.44
  -1  45   1   25.03    9.45
  -1  45   0    7.03    4.67
   1  45   0    8.71    6.04
   1  45   1    3.99    4.57
   1  45   2   17.61    8.43
   1  45   3   95.35   18.21
   1 -45   3  111.73   20.23
   1 -45   4    2.30    2.72
   1  45   4    3.13    4.39
   1 -45   5   -4.06    3.11
   1  45   5    2.28    2.97
   1  45   6    0.47    2.13
   1 -45   6    6.29    5.25
   1 -45   7    4.36    3.02
   1  45   7   -0.03    4.32
   1  45   8    5.87    4.48
   1 -45   8   -2.15    0.97
   1 -45   9   -1.77    6.36
  -1 -46   9    8.15    7.09
  -1 -46   8   -0.04    2.27
  -1  46   8    6.00    5.69
  -1  46   7   12.82    5.48
  -1 -46   7    1.68    2.27
  -1 -46   6   20.88    9.31
  -1  46   6   10.22    5.31
  -1 -46   5   40.24   12.41
  -1  46   5   42.53   11.22
  -1  46   4    4.27    1.63
  -1 -46   4   12.40    5.12
  -1 -46   3  122.93   20.37
  -1  46   3   89.62   16.65
  -1  46   2    5.67    4.04
   1  46  -1  282.67   36.89
  -1  46   1  111.27   18.90
   1  46   0   -3.99    4.16
  -1  46   0   -2.08    4.39
   1  46   1   73.46   16.69
   1  46   2   51.80   13.21
   1  46   3   27.25   11.41
   1  46   4    0.13    1.25
   1 -46   4    3.80    5.41
   1  46   5    7.82    4.94
   1 -46   5    3.13    4.80
   1 -46   6   -0.02    3.15
   1  46   6    3.36    0.11
   1 -46   7    3.38    4.20
   1  46   7   -3.13    3.93
   1 -46   8  -17.54    9.40
   1  46   8    0.57    3.50
   1 -46   9   12.65   10.14
  -1 -47   9    9.56    9.13
  -1  47   8   14.81    6.83
  -1 -47   8    0.88    0.48
  -1 -47   7   -0.28    4.87
  -1  47   7    4.67    3.38
  -1 -47   6    0.50    3.01
  -1  47   6   22.64    8.92
  -1  47   5    8.10    5.05
  -1 -47   5   -1.23    3.03
  -1  47   4    9.61    5.53
  -1 -47   4    3.82    4.07
  -1  47   3   35.75   11.67
  -1 -47   3   37.28   12.26
  -1  47   2    3.53    4.93
  -1  47   1    7.39    5.77
   1  47  -1    3.19    1.50
   1  47   0    7.89    6.89
  -1  47   0    9.02    6.18
   1  47   1    5.49    4.40
   1  47   2    5.85    5.21
   1  47   3   24.88    8.68
   1  47   4   -1.93    3.32
   1 -47   4    2.85    4.36
   1  47   5   13.39    8.27
   1 -47   5   16.71    9.05
   1  47   6   -4.90    5.49
   1 -47   6   -3.19    6.16
   1 -47   7   15.43    7.63
   1  47   7    3.62    5.27
   1  47   8    3.70    2.82
   1 -47   8    7.02    6.80
  -1 -48   9    1.86    6.00
  -1  48   8    8.92    3.72
  -1 -48   8   14.82    9.97
  -1 -48   7   13.80    8.86
  -1  48   7    2.61    2.54
  -1 -48   6   -8.35    6.18
  -1  48   6    1.74    3.66
  -1 -48   5    0.43    1.40
  -1  48   5    1.60    3.13
  -1  48   4    3.35    3.58
  -1 -48   4    0.79    3.32
  -1  48   3    5.32    3.05
  -1 -48   3   -7.65    6.10
  -1  48   2   86.84   16.93
   1  48  -1    1.12    2.12
  -1  48   1    2.96    3.64
  -1  48   0   44.73   12.76
   1  48   0   43.75   12.76
   1  48   1    2.73    2.79
   1  48   2   25.50   10.88
   1  48   3    6.79    6.07
   1 -48   4   35.28   12.32
   1  48   4   30.68   11.18
   1  48   5    4.81    3.91
   1 -48   5    9.22    6.10
   1 -48   6   -2.40    5.10
   1  48   6    4.15    3.33
   1 -48   7   14.50    8.80
   1  48   7    7.38    4.03
   1 -48   8    2.96    5.11
   1  48   8   -0.50    2.04
  -1 -49   8   13.89    9.29
  -1  49   8   10.60    4.89
  -1  49   7    3.33    2.91
  -1 -49   7    0.46    1.14
  -1 -49   6   15.51    9.60
  -1  49   6   10.73    6.48
  -1  49   5   18.55    6.42
  -1 -49   5   20.75   10.34
  -1  49   4    9.24    5.74
  -1 -49   4    3.01    4.50
  -1 -49   3   14.92    7.70
  -1  49   3    6.91    5.12
   1  49  -2   15.13    9.83
  -1  49   2   15.91    8.66
   1  49  -1   -2.72    4.71
  -1  49   1    4.29    3.57
  -1  49   0   10.36    5.86
   1  49   0    8.83    4.58
   1  49   1   -1.88    2.61
  -1  49  -1   13.38    8.12
   1  49   2   39.84   12.28
   1  49   3    9.71    3.86
   1  49   4   38.68   11.36
   1  49   5   -5.90    4.91
   1 -49   5    5.23    6.66
   1  49   6    4.33    5.23
   1 -49   6    2.68    4.30
   1 -49   7    1.91    2.37
   1  49   7    0.78    3.68
   1  49   8   -0.70    2.47
  -1 -50   8    3.32    3.05
  -1  50   8   17.65    8.07
  -1 -50   7    3.40    3.49
  -1  50   7    2.02    2.90
  -1  50   6    8.50    5.52
  -1 -50   6  -10.50    8.12
  -1 -50   5    2.11    1.63
  -1  50   5    3.38    1.53
  -1 -50   4   -1.68    2.78
  -1  50   4    0.86    2.48
  -1  50   3    5.89    5.15
   1  50  -2   -3.13    5.93
  -1  50   2   -7.26    6.11
   1  50  -1   26.82   11.10
  -1  50   1   19.89    9.29
   1  50   0   10.88    8.60
  -1  50   0   -1.54    1.58
   1  50   1    6.86    3.94
  -1  50  -1    9.76    6.71
   1  50   2    8.36    6.78
   1  50   3   25.75   10.53
   1  50   4   -5.09    6.53
   1 -50   5    4.16    5.33
   1  50   5    7.00    6.07
   1  50   6   23.95    9.94
   1 -50   6   26.65   11.23
   1 -50   7   -1.64    5.52
   1  50   7   -1.31    2.39
   1  50   8   13.32    8.01
  -1  51   8   34.90   12.39
  -1  51   7    4.40    5.61
  -1 -51   7    0.99    2.12
  -1 -51   6   11.85    7.76
  -1  51   6   11.33    6.50
  -1 -51   5   19.94    8.57
  -1  51   5   74.44   19.44
  -1 -51   4   10.34    5.68
  -1  51   4   19.49    8.35
  -1  51   3   -2.22    4.60
   1  51  -2   12.98    8.97
  -1  51   2   11.22    6.30
   1  51  -1   30.32   12.21
  -1  51   1   13.97    7.38
   1  51   0    2.47    2.49
  -1  51   0    1.37    5.17
   1  51   1    9.73    4.54
  -1  51  -1    6.76    4.22
   1  51   2    3.97    6.46
   1  51   3   14.69    8.26
   1  51   4   -3.97    5.86
   1 -51   5   17.16    9.58
   1  51   5   15.38    9.06
   1 -51   6  -12.55    7.85
   1  51   6    1.91    3.56
   1  51   7    2.34    6.42
   1  51   8    8.95    7.83
  -1  52   7    1.21    3.41
  -1 -52   7   11.05    8.30
  -1  52   6    3.65    4.44
  -1 -52   6   -2.49    6.15
  -1 -52   5    7.65    6.81
  -1  52   5   -0.38    1.78
  -1  52   4    4.15    1.03
  -1 -52   4   -5.71    5.39
  -1  52   3    2.68    3.50
  -1  52   2   -1.85    1.64
   1  52  -2    3.38    5.44
  -1  52   1    6.02    5.00
   1  52  -1    2.04    4.01
  -1  52   0    8.15    8.45
   1  52   0    4.19    3.57
  -1  52  -1    5.72    5.83
   1  52   1   -5.28    5.94
   1  52   2    2.19    3.85
   1  52   3    6.86    5.29
   1  52   4   -1.17    2.96
   1  52   5   22.30    8.93
   1 -52   6   -0.20    4.97
   1  52   6    8.32    5.84
   1  52   7   28.23   11.40
  -1 -53   7   23.08   11.96
  -1  53   7   10.78    7.60
  -1 -53   6    5.24    3.10
  -1  53   6    4.37    3.66
  -1 -53   5   11.11    7.20
  -1  53   5   22.14    9.40
  -1  53   4    4.89    4.93
  -1  53   3    7.43    3.67
   1  53  -2   -2.61    5.16
  -1  53   2   -1.07    1.42
  -1  53   1   15.46    8.05
   1  53  -1    0.15    4.25
  -1  53   0    6.61    5.71
   1  53   0    2.83    4.33
   1  53   1   -0.65    4.94
  -1  53  -1   -0.76    1.29
   1  53   2    3.62    3.48
   1  53   3   12.71    6.84
   1  53   4    0.99    1.69
   1  53   5   11.36    5.48
   1  53   6    8.49    6.37
  -1 -54   6   -6.81    5.71
  -1  54   6   -2.12    7.87
  -1  54   5    5.61    4.38
  -1 -54   5    2.85    4.09
  -1  54   4   24.53   10.20
   1  54  -3    4.56    6.50
  -1  54   3    3.77    3.89
  -1  54   2   -4.16    4.15
   1  54  -2    9.68    5.77
   1  54  -1   17.70    8.41
  -1  54   1   29.36   10.76
  -1  54   0   12.64    8.52
   1  54   0    2.25    3.23
   1  54   1   11.07    6.75
  -1  54  -1   18.30    9.47
   1  54   2   -2.34    2.27
  -1  54  -2   -3.25    3.80
   1  54   3   -0.90    5.05
   1  54   4   -0.08    3.48
   1  54   5    1.97    6.09
  -1 -55   6    9.89    8.79
  -1  55   6   18.28   11.22
  -1  55   5    7.49    6.73
  -1 -55   5   11.65    9.32
  -1  55   4    4.22    5.43
  -1  55   3   34.47   11.12
   1  55  -2    7.55    7.64
  -1  55   2   -4.10    3.27
   1  55  -1    9.52    9.31
  -1  55   1    9.37    7.29
   1  55   0   20.05    9.48
  -1  55   0   15.43    8.31
  -1  55  -1   -0.66    2.18
   1  55   1    4.39   10.26
  -1  55  -2    0.67    2.84
   1  55   2   11.40    7.78
   1  55   3   -3.14    5.46
   1  55   4   23.25   10.96
  -1  56   5   27.50   12.73
  -1  56   4   31.70   11.97
  -1  56   3    2.85    3.39
  -1  56   2   24.10   10.25
  -1  56   1    3.40    4.93
  -1  56   0   18.50    8.89
  -1  56  -1    1.56    5.06
  -1  56  -2    3.78    4.35
  -1  57   4   14.33    7.59
  -1  57   3    2.89    4.38
  -1  57   2   11.92    4.92
  -1  57   1   -8.34    5.83
  -1  57   0   -0.36    3.23
  -2   0  19    2.80    6.15
  -2   0  18    1.90    5.09
  -2   0  17    0.68    2.85
  -2   0  16   -0.02    3.30
  -2   0  15   -3.00    2.22
  -2   0  14   -1.71    5.91
  -2   0  13   -3.36    4.80
  -2   0  12  102.24   17.28
  -2   0  11   -2.94    0.66
  -2   0  10  246.35   23.74
  -2   0   9   -0.23    3.41
  -2   0   8  117.94   17.85
  -2   0   7   -1.68    2.78
  -2   0   6  211.26   16.81
   2   0  -5   -0.30    1.08
  -2   0   5   -1.68    2.00
   2   0  -4 1642.90   39.15
  -2   0   4 1680.33   38.38
  -2   0   3    1.15    1.50
   2   0  -3   -2.39    1.70
  -2   0   2  353.74   13.71
   2   0  -2  357.00   14.32
  -2   0   1    4.07    1.74
   2   0  -1    4.48    1.99
   2   0  -1    2.65    1.01
  -2   0   0 1096.18   17.72
  -2   0  -1    0.95    0.65
   2   0   1    1.14    0.72
   2   0   2  175.58   11.10
  -2   0  -2  164.41    8.62
  -2   0  -3    1.09    1.34
   2   0   3    0.69    0.46
   2   0   4 2908.76   49.76
  -2   0  -4 3531.18   53.60
  -2   0  -5   -0.74    1.07
   2   0   5    0.36    1.57
  -2   0  -6   24.87    5.16
   2   0   6   19.41    5.59
   2   0   7    3.85    2.79
   2   0   8    2.38    2.73
   2   0   9    0.68    2.24
   2   0  10   -0.11    1.80
   2   0  11    0.52    2.82
   2   0  12   20.04    7.08
   2   0  13   -0.57    2.95
   2   0  14   -8.20    4.96
   2   0  15    1.36    4.05
   2   0  16   19.88   10.51
  -2   1  19    4.28    3.96
  -2   1  18    0.78    1.84
  -2  -1  18   -1.78    1.82
  -2   1  17   -4.00    5.20
  -2  -1  17   -1.08    3.19
  -2   1  16    4.61    4.75
  -2  -1  16   -0.82    0.13
  -2  -1  15   16.91    6.69
  -2   1  15   22.06    9.10
  -2   1  14    3.82    7.13
  -2  -1  14   18.80    9.19
  -2   1  13    0.77    3.49
  -2  -1  13    1.48    4.46
  -2   1  12   20.71    8.07
  -2  -1  12   17.83    7.20
  -2  -1  11   17.36    6.46
  -2   1  11   19.03    7.09
  -2   1  10   44.67   11.06
  -2  -1  10   50.44   10.96
  -2   1   9    9.58    5.72
  -2  -1   9    5.59    3.93
  -2  -1   8   19.62    7.38
  -2   1   7  157.70   16.05
  -2  -1   7  161.09   15.70
  -2   1   6   26.83    5.75
  -2  -1   6   30.89    6.20
   2  -1  -5    2.31    1.60
  -2   1   5    6.44    2.84
  -2  -1   5    4.22    1.74
   2   1  -5    9.21    5.10
   2  -1  -4  321.15   17.67
  -2   1   4  343.92   17.77
  -2  -1   4  339.60   16.86
   2   1  -4  351.59   17.97
  -2  -1   3   31.50    4.45
  -2   1   3   31.23    4.90
   2  -1  -3   31.61    4.80
   2   1  -3   34.88    4.65
   2  -1  -2  174.81   10.18
  -2   1   2  176.48    9.93
   2   1  -2  176.25    9.90
  -2  -1   2  172.46    9.49
   2   1  -1  147.12    8.13
  -2   1   1  146.21    8.46
  -2  -1   1  143.68    8.09
   2   1  -1  153.55    6.53
   2  -1  -1  148.17    8.47
   2   1   0 1642.20   22.91
  -2  -1   0 1567.15   23.03
  -2  -1  -1  479.01   14.84
  -2   1  -1  504.09   14.78
   2  -1   1  474.70   14.48
  -2  -1  -1  494.50   12.65
   2   1   2 3137.74   36.34
  -2   1  -2 3182.83   40.42
  -2  -1  -2 3274.01   36.37
   2  -1   2 3246.18   41.93
  -2  -1  -3   90.85    7.30
  -2   1  -3   85.59    7.74
   2   1   3   78.04    6.69
   2  -1   3   88.88    7.60
  -2  -1  -4   64.03    6.64
  -2   1  -4   72.12    7.39
   2   1   4   33.39    6.18
   2  -1   4   36.17    6.46
  -2  -1  -5   21.56    4.22
   2   1   5   17.50    4.32
  -2   1  -5   18.20    4.32
   2  -1   5   20.71    4.97
  -2   1  -6   98.47   10.83
   2   1   6   79.38    9.37
   2  -1   6   77.55   10.50
  -2  -1  -6   95.87   10.40
   2   1   7    8.02    4.22
   2  -1   7    5.32    2.80
  -2   1  -7   12.71    5.54
   2   1   8   67.68   10.88
   2  -1   8   56.73    9.48
   2  -1   9   80.33   12.62
   2   1   9   83.00   12.04
   2  -1  10   27.65    8.71
   2   1  10   35.66    8.49
   2   1  11    7.10    4.55
   2  -1  11    6.11    4.89
   2  -1  12   38.82   10.95
   2   1  12   32.35    8.41
   2  -1  13    7.05    6.17
   2   1  13    4.62    4.51
   2  -1  14   86.31   16.13
   2   1  14   72.77   16.21
   2  -1  15    0.50    6.52
   2   1  15    2.88    5.58
   2   1  16   12.45    7.05
   2  -1  16    4.63    8.28
  -2   2  19   15.66    9.42
  -2  -2  18    3.70    8.87
  -2   2  18   12.38    8.54
  -2  -2  17    4.71    7.78
  -2   2  17    2.00    2.68
  -2  -2  16    9.97    6.66
  -2   2  16   -0.16    1.91
  -2  -2  15   -2.27    3.75
  -2   2  15   -5.56    4.96
  -2  -2  14   42.64   11.69
  -2   2  14   32.23    9.69
  -2   2  13    5.74    5.47
  -2  -2  13    9.71    7.31
  -2   2  12  166.65   21.02
  -2  -2  12  138.57   20.43
  -2  -2  11   34.92    8.95
  -2   2  11   30.66    7.35
  -2  -2  10   19.72    7.38
  -2   2  10   21.48    7.37
  -2   2   9  107.48   14.78
  -2  -2   9   76.95   12.85
  -2  -2   8   25.29    7.59
  -2  -2   7   56.99   10.56
  -2  -2   7   47.26    8.00
  -2   2   7   63.47   10.19
  -2   2   6   14.66    4.27
  -2  -2   6   12.06    3.89
  -2  -2   5  690.95   26.65
   2  -2  -5  654.72   28.15
  -2   2   5  657.95   27.68
   2   2  -5  706.86   27.55
  -2  -2   4  440.08   19.05
   2   2  -4  420.73   19.18
   2  -2  -4  426.20   20.44
  -2   2   4  444.54   20.59
  -2   2   3 1654.72   35.32
  -2  -2   3 1718.60   32.96
   2  -2  -3 1648.78   36.38
   2   2  -3 1716.08   33.91
   2   2  -2   10.33    2.16
  -2  -2   2    9.12    1.96
   2  -2  -2   16.83    3.33
  -2   2   2   14.62    3.53
   2   2  -1   59.52    5.21
   2  -2  -1   66.97    5.80
  -2   2   1   69.32    5.77
   2   2   0  502.73   13.58
  -2  -2   0  482.79   13.70
  -2  -2  -1  701.46   13.67
  -2   2  -1  697.48   18.40
  -2  -2  -1  684.99   18.20
   2  -2   1  672.25   19.10
  -2  -2  -2  142.03    7.14
  -2   2  -2  137.65    9.00
   2   2   2  137.08    7.92
   2  -2   2  191.48   12.22
  -2  -2  -3   89.42    6.45
   2   2   3   72.68    5.96
  -2   2  -3   60.56    7.32
   2  -2   3   53.65    6.96
  -2  -2  -4   14.21    2.95
   2  -2   4    4.65    1.61
   2   2   4   14.12    3.15
  -2   2  -4   16.83    4.33
   2   2   5  311.85   16.53
   2  -2   5  285.07   18.72
  -2   2  -5  360.65   19.40
  -2  -2  -5  347.29   17.44
   2  -2   6   69.76   10.96
   2   2   6   82.38   10.09
  -2   2  -6   98.46   11.01
   2   2   7   11.32    3.60
  -2   2  -7   14.23    4.72
   2  -2   7   16.79    5.17
   2   2   8  175.24   16.76
   2  -2   8  121.48   15.25
   2   2   9  193.13   19.08
   2  -2   9  187.49   19.05
   2  -2  10  118.91   16.19
   2   2  10  125.40   15.76
   2   2  11    2.24    1.68
   2  -2  11   -1.37    2.02
   2  -2  12    1.51    4.01
   2   2  12    0.39    2.49
   2   2  13    3.67    3.29
   2  -2  13    1.30    2.99
   2   2  14    0.79    1.61
   2  -2  14    2.98    0.57
   2   2  15    6.88    8.86
   2  -2  15    8.23    4.80
   2   2  16   -9.09    5.60
   2  -2  16   10.47   13.69
  -2   3  19    0.55    2.81
  -2   3  18    6.16    4.53
  -2  -3  18    0.59    5.75
  -2   3  17    9.15    7.00
  -2  -3  17    1.86    6.34
  -2   3  16    6.87    3.15
  -2  -3  16   -0.52    4.68
  -2  -3  15   50.38   13.20
  -2   3  15    7.82    8.31
  -2   3  14   10.71    6.60
  -2  -3  14   16.80    7.28
  -2   3  13    9.43    5.65
  -2  -3  13   11.06    6.89
  -2  -3  12  188.14   24.15
  -2   3  12  193.42   22.51
  -2  -3  11  186.44   23.34
  -2   3  11  152.40   19.25
  -2   3  10  163.94   19.99
  -2  -3  10  167.29   20.74
  -2  -3   9  128.94   18.40
  -2  -3   8   52.38    9.42
  -2  -3   8   53.20   10.17
  -2   3   7   45.30    8.29
  -2  -3   7   41.07    7.84
  -2  -3   7   22.46    7.70
  -2  -3   6  227.22   16.53
  -2   3   6  217.20   17.73
  -2  -3   6   83.77   14.46
  -2  -3   5  252.52   15.97
  -2   3   5  254.59   17.46
   2  -3  -5  264.30   18.50
   2   3  -5  260.03   16.53
   2  -3  -4   54.00    7.32
  -2   3   4   57.30    7.63
   2   3  -4   60.09    7.17
  -2  -3   4   59.69    6.92
   2  -3  -3   13.34    3.52
   2   3  -3   13.68    2.79
  -2  -3   3   14.69    2.96
  -2   3   3   17.37    3.57
  -2   3   2   40.10    5.09
   2  -3  -2   40.37    4.94
   2   3  -2   38.40    4.34
  -2  -3   2   39.20    4.31
   2   3  -1   91.83    6.37
   2  -3  -1   86.67    6.65
  -2   3   1   85.82    6.47
  -2  -3   0    0.54    0.15
   2   3   0    2.85    1.15
   2   3   1  393.52   14.18
  -2   3  -1  393.03   14.55
  -2  -3  -1  386.01   14.25
   2  -3   1  398.09   14.74
  -2  -3  -2    3.19    1.29
  -2   3  -2    2.21    1.24
  -2  -3  -2   -0.60    0.21
   2  -3   2   -0.83    1.28
   2   3   2   -0.03    0.59
   2  -3   3  376.51   17.96
  -2   3  -3  350.92   17.36
  -2  -3  -3  443.52   13.93
   2   3   3  359.48   13.21
  -2   3  -4   31.01    5.20
   2  -3   4   25.66    4.85
  -2  -3  -4   31.22    4.33
   2   3   4   27.70    4.16
   2   3   5  136.70   11.81
  -2   3  -5  189.10   15.07
   2  -3   5  117.68   13.20
   2  -3   6   95.04   11.93
   2   3   6   78.85    9.57
  -2   3  -6   91.94   10.57
   2  -3   7   43.36    8.76
  -2   3  -7   50.81    8.69
   2   3   7   39.82    7.66
   2  -3   8   27.56    7.00
   2   3   8   24.31    6.28
   2   3   9   57.30    9.83
   2  -3   9   42.82    9.00
   2   3  10   57.63   11.05
   2  -3  10   53.73   10.97
   2   3  11  118.99   16.19
   2  -3  11  137.96   18.48
   2   3  12    2.19    4.29
   2  -3  12    1.76    1.98
   2   3  13    8.47    6.35
   2  -3  13    1.92    2.12
   2   3  14   -4.22    1.46
   2  -3  14    2.45    5.38
   2   3  15   20.37    8.89
   2  -3  15   22.75   10.85
   2  -3  16    0.15    3.24
   2  -3  17    7.33    5.95
  -2   4  19    7.23    4.31
  -2   4  18   16.50    8.14
  -2  -4  18   20.73   10.11
  -2  -4  17    2.60    2.65
  -2   4  17    2.07    5.04
  -2  -4  16    2.74    5.26
  -2   4  16   -0.35    4.44
  -2  -4  15   33.49   11.81
  -2   4  15   18.05   10.14
  -2  -4  14   -3.53    3.95
  -2   4  14    6.99    3.23
  -2   4  13    6.32    4.61
  -2  -4  13    6.63    5.42
  -2   4  12   35.22    9.72
  -2  -4  12   26.52   10.28
  -2   4  11    0.82    3.66
  -2  -4  11    5.46    5.06
  -2   4  10   25.16    9.27
  -2  -4  10   34.66    9.75
  -2  -4   9    6.98    5.96
  -2  -4   8   81.24   11.66
  -2  -4   8   82.51   12.90
  -2   4   7  295.63   22.54
  -2  -4   7  302.83   23.18
  -2  -4   7  290.88   20.15
  -2   4   6  318.43   21.72
  -2  -4   6  292.19   22.55
  -2  -4   6  321.55   19.43
   2  -4  -5    4.69    2.70
   2   4  -5    8.05    3.73
  -2  -4   5    1.50    2.31
  -2   4   5    7.63    1.96
  -2  -4   5    3.55    2.11
  -2  -4   4  759.33   24.02
   2  -4  -4  726.61   27.58
  -2   4   4  749.40   28.10
   2   4  -4  745.17   24.49
  -2  -4   3  629.48   19.23
   2   4  -3  639.80   19.90
   2  -4  -3  645.41   23.32
  -2   4   3  630.25   22.53
  -2  -4   2  953.19   21.04
   2   4  -2  949.56   21.45
   2  -4  -2  987.88   25.61
  -2   4   2  941.22   24.75
   2  -4  -1    7.03    2.14
  -2   4   1    5.60    1.73
  -2  -4   0    6.73    2.43
   2  -4   0    8.64    1.98
   2   4   0    8.46    2.30
   2  -4   1  706.01   20.65
  -2   4  -1  663.34   19.58
  -2  -4  -1  696.82   20.03
   2   4   1  710.12   19.93
  -2  -4  -2  205.58    6.92
   2  -4   2  157.66   11.67
  -2  -4  -2  183.57   11.68
  -2   4  -2  146.19   11.37
   2   4   2  150.54    6.01
   2   4   3   13.25    2.53
  -2  -4  -3    9.74    2.65
  -2   4  -3    9.82    3.35
  -2  -4  -3   17.71    2.69
   2  -4   3    2.37    2.21
   2   4   4    7.35    1.77
   2  -4   4    3.79    2.03
  -2   4  -4    3.52    2.62
   2   4   5   41.29    6.04
  -2   4  -5   45.44    7.81
   2  -4   5   22.70    7.08
  -2   4  -6    3.28    2.39
   2   4   6    1.79    2.39
   2  -4   6    3.06    1.71
   2   4   7  232.45   16.84
  -2   4  -7  254.88   19.54
   2  -4   7  221.52   19.00
   2   4   8    1.59    1.83
   2  -4   8    6.11    4.14
   2   4   9  242.86   20.46
   2  -4   9  292.62   24.55
   2  -4  10   80.81   13.28
   2   4  10   67.55   11.48
   2   4  11  199.25   20.79
   2  -4  11  242.33   24.88
   2  -4  12   26.60    8.96
   2   4  12   20.41    6.48
   2  -4  13    1.59    2.30
   2   4  13    0.37    3.30
   2   4  14    8.36    3.64
   2  -4  14    9.38    8.80
   2  -4  15   10.42    5.22
   2   4  15    9.39    5.95
   2  -4  16    5.88    4.87
   2  -4  17    1.94    1.84
  -2   5  18    0.31    3.16
  -2  -5  18   -1.62    3.64
  -2  -5  17   11.08    7.67
  -2   5  17    1.95    1.86
  -2   5  16   16.13    8.80
  -2  -5  16   23.51   11.49
  -2   5  15   28.07   11.65
  -2  -5  15   63.73   16.48
  -2  -5  14   50.83   14.10
  -2   5  14   34.36   11.09
  -2   5  13   11.42    7.79
  -2  -5  13    2.49    3.30
  -2   5  12   32.85    9.26
  -2  -5  12   32.43   11.51
  -2  -5  11   90.15   19.21
  -2   5  11  162.46   19.98
  -2  -5  10  132.04   18.52
  -2  -5   9   87.03   13.80
  -2  -5   8   51.68   10.21
  -2  -5   8   46.87    8.24
  -2  -5   7    2.56    2.10
  -2  -5   7    3.10    1.48
  -2  -5   6    4.74    2.62
  -2   5   6    7.33    3.57
  -2  -5   6    2.52    2.65
   2   5  -5   86.47    9.16
  -2   5   5   81.86   10.38
  -2  -5   5   84.74    8.90
  -2  -5   5   75.94   11.07
   2  -5  -5   86.72   10.79
  -2  -5   4    0.69    1.07
   2  -5  -4    3.27    2.16
  -2  -5   4    0.15    1.44
  -2   5   4    4.56    2.05
   2   5  -4    6.45    3.52
   2   5  -3  113.71    8.20
  -2   5   3  117.64    9.92
   2  -5  -3  120.92   10.29
  -2  -5   3  108.77    7.72
  -2  -5   2  399.53   13.46
   2   5  -2  392.62   13.53
  -2   5   2  392.54   16.24
   2  -5  -2  402.59   16.80
   2  -5  -1   20.40    3.26
  -2   5   1   19.95    3.29
  -2  -5   0  254.67   12.29
   2  -5   0  267.59   11.22
   2   5   0  266.83   12.05
   2   5   1 1166.65   26.44
  -2  -5  -1 1098.72   26.76
   2  -5   1 1134.80   27.47
  -2   5  -1 1119.35   26.87
  -2  -5  -2    7.44    2.31
   2   5   2   11.00    2.63
  -2   5  -2    9.72    2.97
   2  -5   2    5.51    2.93
   2  -5   3    6.68    3.70
  -2  -5  -3   21.40    4.10
  -2   5  -3   17.18    4.37
   2   5   3   11.00    2.04
  -2   5  -4   77.41    9.23
  -2  -5  -4   96.73    9.66
   2  -5   4   61.90    9.27
   2   5   4   61.52    6.41
   2   5   5   13.53    4.18
   2  -5   5   10.15    4.51
  -2   5  -5   13.29    4.04
   2   5   6   -0.31    1.48
  -2   5  -6    2.44    2.24
   2  -5   6   -1.03    2.25
   2   5   7   27.96    6.16
   2  -5   7   22.39    6.35
   2   5   8   97.85   12.25
   2  -5   8  106.90   15.57
   2   5   9  106.04   13.41
   2  -5   9  120.61   16.49
   2  -5  10    7.06    4.42
   2   5  10    4.13    2.25
   2  -5  11    1.99    2.01
   2   5  11   -2.33    4.62
   2  -5  12    0.00    1.63
   2   5  12    2.03    2.26
   2   5  13    1.68    3.76
   2  -5  13    0.59    3.36
   2   5  14   -0.74    3.68
   2  -5  14    0.13   13.22
   2   5  15   11.44    7.61
   2  -5  15   13.61    7.18
   2  -5  16    1.59    5.48
   2  -5  17    2.79    6.30
  -2  -6  18   -0.34    2.05
  -2   6  18   -3.97    4.48
  -2   6  17   11.48    8.19
  -2  -6  17    1.07    0.59
  -2   6  16    3.02    4.35
  -2  -6  16    5.59    5.80
  -2   6  15    2.70    4.62
  -2  -6  15   13.33    7.84
  -2   6  14   41.70   12.43
  -2  -6  14   46.47   12.86
  -2   6  13   19.83    7.75
  -2  -6  13   11.99    5.86
  -2   6  12    5.71    4.20
  -2  -6  12    3.60    4.38
  -2  -6  11   23.30    9.52
  -2   6  11   18.40    7.55
  -2  -6  10   41.13   10.58
  -2  -6   9   30.03    8.02
  -2  -6   8   28.51    7.66
  -2  -6   8   24.31    6.05
  -2  -6   7   23.98    7.67
  -2  -6   7   37.21    7.09
  -2  -6   6  406.59   21.28
  -2   6   6  374.14   23.90
  -2  -6   6  360.74   24.33
  -2   6   5  181.57   15.43
   2  -6  -5  178.21   15.72
  -2  -6   5  170.05   15.45
  -2  -6   5  171.09   12.29
   2   6  -5  183.63   13.18
   2  -6  -4  602.03   26.10
  -2  -6   4  633.83   27.15
  -2  -6   4  621.52   20.72
   2   6  -4  616.05   21.28
  -2   6   4  636.32   26.40
  -2   6   3  161.91   12.11
   2   6  -3  172.95    9.91
  -2  -6   3  169.58    9.44
   2  -6  -3  163.35   12.25
  -2  -6   3  104.82   10.99
   2  -6  -3  158.44    6.99
  -2  -6   2 1578.27   34.91
  -2   6   2 1639.27   33.88
   2   6  -2 1636.38   26.96
  -2  -6   2 1675.12   26.82
   2  -6  -2 1655.12   34.70
  -2   6   1  244.67   11.70
   2  -6  -1  268.93   12.53
   2   6   0    3.55    1.45
  -2   6   0    5.89    1.88
  -2  -6   0    2.02    1.90
   2  -6   0    6.33    1.92
   2   6   1  207.97   11.68
   2  -6   1  173.02   11.87
  -2   6  -1  196.53   11.61
  -2  -6  -1  187.63   11.73
  -2   6  -2   24.38    4.73
   2   6   2   29.67    5.01
  -2  -6  -2   23.82    4.33
   2  -6   2   20.25    4.87
   2   6   3    5.14    1.09
  -2   6  -3    5.93    2.32
   2  -6   3    5.77    2.42
  -2  -6  -3    7.26    2.57
  -2   6  -4  145.35   13.51
   2  -6   4  156.61   14.27
   2   6   4  180.30    9.58
  -2  -6  -4  211.81   14.94
  -2   6  -5    3.32    2.74
   2   6   5    2.36    1.58
   2  -6   5    9.67    4.02
   2   6   6  446.42   24.15
   2  -6   6  550.00   28.75
   2   6   7    9.71    5.33
   2  -6   7   17.41    6.47
   2  -6   8  376.68   27.64
   2   6   8  347.53   23.87
   2   6   9   59.93    9.91
   2  -6   9   74.78   12.98
   2  -6  10  125.16   18.09
   2   6  10  111.10   14.11
   2  -6  11   28.85   10.85
   2   6  11   31.45    6.93
   2   6  12    1.58    2.84
   2  -6  12   -0.74    3.31
   2   6  13   24.02    8.56
   2  -6  13   32.70   10.98
   2  -6  14    0.88    3.79
   2   6  14    6.49    5.47
   2   6  15    0.11    4.07
   2  -6  15    3.27    5.96
   2  -6  16    2.64    2.84
   2  -6  17  -19.71    9.17
  -2   7  18   13.64    8.35
  -2  -7  18   -4.86    4.80
  -2  -7  17   23.53    9.65
  -2   7  17   25.58   10.03
  -2   7  16    7.28    7.57
  -2  -7  16   31.55   12.71
  -2  -7  15   27.68   11.89
  -2   7  15   40.57   11.59
  -2   7  14   12.15    6.31
  -2  -7  14   16.76    9.68
  -2   7  13  107.00   17.28
  -2  -7  13  152.60   22.73
  -2   7  12    0.82    1.55
  -2  -7  12    0.34    0.21
  -2   7  11   11.74    5.47
  -2  -7  11   18.32   10.64
  -2  -7  10    3.05    4.77
  -2  -7   9   -1.81    3.15
  -2  -7   8   19.44    7.53
  -2  -7   8   29.79    6.45
  -2  -7   7   48.36    9.22
  -2  -7   7   49.95    8.13
  -2   7   6  260.24   20.28
  -2  -7   6  267.84   20.88
  -2  -7   6  247.21   16.26
   2  -7  -5   73.91    9.74
  -2   7   5   75.43   10.16
  -2  -7   5   54.92    9.82
  -2  -7   5   70.49    7.66
   2   7  -5   71.60    8.07
  -2  -7   4  160.58   10.29
   2   7  -4  156.15   10.47
  -2  -7   4  160.07   13.98
   2  -7  -4  156.65   13.53
   2  -7  -4  155.36    8.59
  -2   7   4  163.45   13.51
  -2  -7   3  216.93   10.43
   2  -7  -3  206.75   14.01
  -2  -7   3  205.31   13.93
   2   7  -3  203.11   10.54
   2  -7  -3  213.52    8.55
  -2   7   3  199.70   13.45
   2  -7  -2  234.34   13.43
   2   7  -2  251.39   10.47
  -2   7   2  240.04   13.14
  -2  -7   2  224.89   13.18
  -2   7   2  255.58    7.67
  -2   7   1  285.28   12.88
  -2  -7   1  286.74   11.97
   2  -7  -1  274.03   12.88
   2  -7   0 1582.08   28.26
  -2   7   0 1645.36   34.05
  -2   7   0 1613.18   28.40
   2   7   0 1581.58   32.87
  -2  -7   0 1553.60   21.27
   2  -7   1    4.03    2.69
   2   7   1   -1.27    1.61
  -2  -7  -1   -0.49    0.76
   2   7   2  609.05   22.39
  -2   7  -2  594.33   22.20
   2  -7   2  590.83   23.03
  -2  -7  -2  599.00   22.33
  -2   7  -3   68.58    8.15
  -2  -7  -3   61.35    7.50
   2  -7   3   46.29    7.78
   2   7   3   56.67    3.90
   2  -7   4  159.67   13.81
   2   7   4  154.04    8.80
  -2   7  -4  119.85   12.34
  -2  -7  -4  148.63   12.74
  -2   7  -5    0.09    1.09
   2  -7   5    4.52    3.46
  -2  -7  -5   -1.04    1.74
   2   7   5    1.60    0.95
  -2   7  -6   18.73   10.69
   2  -7   6   50.30   10.90
   2   7   6   82.60    8.71
   2   7   7  289.58   17.57
   2  -7   7  241.72   22.97
   2  -7   8   45.66    9.23
   2   7   8   47.80    8.76
   2  -7   9   29.65    8.40
   2   7   9   39.02    8.66
   2   7  10   25.76    7.27
   2  -7  10   27.62    8.81
   2   7  11   68.27   12.55
   2  -7  11   63.79   14.12
   2   7  12    1.99    2.72
   2  -7  12    0.48    2.02
   2   7  13   15.94    6.81
   2  -7  13   23.35    9.00
   2   7  14    1.01    3.81
   2  -7  14   -1.79    4.97
   2  -7  15    4.43    4.23
   2  -7  16    3.08    5.59
   2  -7  17    2.06    7.69
  -2  -8  18  -11.91    7.58
  -2   8  18    8.68    7.14
  -2  -8  17   11.13    6.78
  -2   8  17    2.04    1.98
  -2   8  16    3.64    3.89
  -2  -8  16   -3.04    7.24
  -2   8  15   11.36    6.78
  -2  -8  15   16.00    8.16
  -2   8  14   14.58    6.37
  -2  -8  14   22.81    9.86
  -2  -8  13   12.27    5.69
  -2   8  13    8.40    4.52
  -2  -8  12   75.98   15.77
  -2   8  12   64.18   13.12
  -2  -8  11    8.30    4.92
  -2  -8  10    4.02    3.95
  -2  -8   9   10.19    7.85
  -2  -8   8  175.47   20.18
  -2  -8   8  185.59   16.54
  -2  -8   7   53.59   10.71
  -2  -8   7   73.25    9.68
  -2  -8   6  694.79   34.07
  -2  -8   6  711.67   27.02
  -2   8   6  717.40   34.24
   2  -8  -5   25.98    6.31
   2   8  -5   20.40    4.15
   2  -8  -5   30.30    4.50
  -2  -8   5   24.47    5.56
  -2  -8   5   27.46    4.76
  -2   8   5   34.97    7.00
  -2   8   4   38.02    6.66
  -2  -8   4   39.40    4.84
   2  -8  -4   33.54    6.20
   2  -8  -4   40.96    4.54
   2   8  -4   34.75    5.09
  -2  -8   4   36.58    6.85
  -2  -8   3  112.92    7.21
   2  -8  -3  102.97    6.44
  -2   8   3  123.26   10.78
  -2  -8   3   99.01   10.61
   2   8  -3  108.37    7.55
   2  -8  -3  113.80   10.71
  -2  -8   2 1313.47   31.12
  -2   8   2 1340.31   19.81
   2   8  -2 1342.07   23.74
  -2   8   2 1334.14   31.72
   2  -8  -2 1340.23   32.81
   2  -8  -1 1009.00   25.18
  -2   8   1  990.41   24.35
  -2  -8   1  984.38   22.84
  -2  -8   0   98.85    5.78
  -2   8   0  113.09    9.28
   2   8   0   97.82    8.99
  -2   8   0  110.52    7.51
   2  -8   0  107.70    7.48
   2  -8   1  112.61   10.18
   2   8   1  111.67    9.42
  -2  -8  -1  113.99    9.94
  -2   8  -1  107.27    9.49
   2   8   2    0.55    1.49
   2  -8   2    2.74    2.62
  -2  -8  -2    2.38    1.85
  -2   8  -2    6.35    3.82
  -2  -8  -3  288.75   16.71
   2  -8   3  262.41   17.19
   2   8   3  289.50   16.62
  -2   8  -3  294.18   17.23
  -2  -8  -4   42.36    7.31
   2   8   4   43.13    4.15
  -2   8  -4   42.80    7.91
   2  -8   4   35.66    7.15
  -2   8  -5  553.03   28.17
  -2  -8  -5  561.50   26.42
   2   8   5  618.59   19.31
   2  -8   5  555.13   28.26
   2   8   6  258.84   14.53
   2  -8   6  242.39   19.59
  -2   8  -6  245.43   19.85
   2  -8   7  462.02   29.16
   2   8   7  483.36   22.25
   2   8   8   26.42    5.93
   2  -8   8   29.31    8.68
   2   8   9   61.91   12.29
   2  -8   9   92.04   15.08
   2   8  10   11.06    4.49
   2  -8  10   12.12    7.54
   2   8  11    6.77    4.75
   2  -8  11    4.60    3.59
   2   8  12    0.79    2.73
   2  -8  12   -1.25    1.33
   2   8  13    1.78    4.26
   2  -8  13   -0.61    5.63
   2   8  14    2.28    2.90
   2  -8  14   14.19    8.05
   2  -8  15    8.22    8.02
   2  -8  16    1.37    6.26
   2  -8  17   -4.27    3.55
   2  -8  18    2.25    3.66
  -2  -9  18   -2.93    6.85
  -2   9  18    5.95    7.14
  -2   9  17    3.16    5.52
  -2  -9  17    3.77    7.19
  -2   9  16    2.81    2.10
  -2  -9  16   -1.70    3.25
  -2   9  15    0.96    1.46
  -2  -9  15    7.92    5.88
  -2   9  14   81.47   15.14
  -2  -9  14   62.71   18.62
  -2  -9  13   52.07   14.47
  -2   9  13   42.29   11.54
  -2  -9  12    4.08    4.36
  -2   9  12   10.31    5.44
  -2  -9  11   19.58    8.23
  -2  -9  10   -0.42    1.95
  -2  -9   9    8.07    6.04
  -2  -9   9    6.99    3.87
  -2  -9   8   23.20    5.65
  -2  -9   8   24.87    9.02
  -2  -9   7   22.34    5.04
  -2  -9   7   30.90    8.10
   2  -9  -6    1.66    2.03
  -2  -9   6    1.26    2.63
  -2   9   6   -0.92    2.49
  -2  -9   6    5.11    2.44
   2  -9  -5   75.66    7.36
   2  -9  -5   73.53    9.89
   2   9  -5   91.65    9.00
  -2  -9   5   77.87   11.06
  -2   9   5   95.26   11.96
  -2  -9   5   84.53    8.04
   2  -9  -4   80.40    6.69
  -2  -9   4   85.78    7.04
  -2   9   4   86.87   10.24
   2  -9  -4   77.98    9.63
   2   9  -4   78.00    7.18
  -2  -9   4   79.94   10.29
  -2   9   3   25.34    5.43
  -2   9   3   19.63    2.93
   2  -9  -3   18.53    2.78
  -2  -9   3   17.04    4.60
   2   9  -3   20.72    3.14
  -2  -9   3   18.64    3.10
   2  -9  -3   19.67    4.13
   2  -9  -2  280.82   15.18
   2   9  -2  272.26   10.54
  -2   9   2  277.40   14.78
  -2   9   2  290.68   10.26
  -2  -9   2  260.17   14.68
   2   9  -2  292.02   16.19
  -2  -9   1   84.89    7.39
   2   9  -1   84.83    7.60
  -2   9   1   95.39    7.64
   2  -9  -1  101.06    8.12
  -2   9   0    7.12    2.13
  -2  -9   0    9.78    1.98
   2   9   0    7.79    1.83
   2   9   0    3.69    2.02
  -2   9   0    6.77    1.90
   2  -9   0    7.14    1.90
   2   9   1  820.65   25.91
   2  -9   1  828.69   20.32
   2  -9   1  819.20   26.96
  -2   9  -1  824.27   26.58
  -2  -9  -1  748.61   27.00
   2   9   2  516.54   21.68
  -2   9  -2  471.16   21.89
  -2  -9  -2  473.37   21.91
   2  -9   2  474.30   22.95
  -2  -9  -3   51.44    7.73
   2   9   3   45.47    7.24
   2  -9   3   37.86    7.23
  -2   9  -3   51.67    7.87
   2   9   4    5.52    1.85
   2  -9   4    2.32    2.21
  -2  -9  -4    9.33    3.92
  -2   9  -4    6.50    3.00
  -2   9  -5   20.83    7.16
  -2  -9  -5   32.73    6.78
   2  -9   5   26.66    6.91
   2   9   5   27.65    4.77
   2   9   6    5.69    2.04
   2  -9   6    0.95    1.11
   2   9   7   16.88    3.64
   2  -9   7   14.62    5.06
   2  -9   8   31.10    7.59
   2   9   8   26.22    5.49
   2   9   9   13.20    5.11
   2  -9   9   13.17    6.57
   2   9  10    0.08    1.79
   2  -9  10    0.06    3.73
   2  -9  11    0.84    1.90
   2   9  11    0.81    0.87
   2   9  12   30.28    9.09
   2  -9  12   35.12   11.88
   2  -9  13   21.79   10.01
   2   9  13   11.09    7.36
   2   9  14   14.17    6.64
   2  -9  14   28.20   10.33
   2  -9  15   15.45   10.10
   2  -9  16    9.57    7.02
   2  -9  17   -0.79    4.62
  -2 -10  18  -16.28    9.02
  -2  10  17    2.01    3.44
  -2 -10  17    5.37    5.45
  -2  10  16    3.80    1.94
  -2 -10  16   -1.73    2.79
  -2 -10  15    8.20    6.09
  -2  10  15    1.03    2.81
  -2 -10  14    9.45    7.20
  -2  10  14   13.05    5.88
  -2 -10  13   12.83    8.13
  -2  10  13   15.87    7.19
  -2  10  12   24.37    7.67
  -2 -10  12   19.38    9.06
  -2 -10  11    6.26    5.17
  -2 -10  10    3.88    0.55
  -2 -10   9    8.70    4.31
  -2 -10   9   12.82    5.04
   2 -10  -8   63.14    8.45
  -2 -10   8   65.02    9.55
  -2 -10   8   27.12   11.09
   2 -10  -7   52.32    7.29
  -2 -10   7   25.87   10.35
  -2 -10   7   58.85    8.27
  -2 -10   6   -0.13    3.00
  -2 -10   6    4.11    2.19
  -2  10   6    0.73    2.41
   2 -10  -6    2.53    2.00
  -2 -10   5 1487.18   33.02
   2  10  -5 1485.53   34.64
  -2  10   5 1524.47   47.07
   2 -10  -5 1488.08   47.15
   2 -10  -5 1515.59   32.68
  -2  10   4  217.96   16.42
   2 -10  -4  229.46   11.84
  -2 -10   4  225.84   11.07
   2  10  -4  225.53   11.76
   2 -10  -4  233.94   17.28
  -2 -10   3  707.06   17.30
  -2  10   3  707.42   26.79
   2  10  -3  755.07   28.78
  -2 -10   3  686.08   29.72
  -2  10   3  701.49   17.76
   2 -10  -3  730.38   19.41
   2 -10  -3  712.12   27.61
   2  10  -3  720.42   18.45
  -2  10   2  414.46   13.29
   2  10  -2  381.10   12.35
  -2 -10   2  348.93   17.40
  -2  10   2  375.32   17.55
   2 -10  -2  371.26   17.81
   2  10  -2  411.11   18.58
   2 -10  -1  342.23   15.31
   2  10  -1  331.04   14.70
  -2 -10   1  346.67   14.25
  -2  10   1  352.96   14.92
   2  10   0   19.34    4.14
  -2  10   0   17.51    3.12
  -2  10   0   22.16    4.13
   2  10   0   20.16    3.09
   2 -10   0   17.89    3.15
  -2 -10   0   23.75    2.97
  -2 -10  -1  326.92   18.22
   2  10   1  400.29   18.78
   2 -10   1  406.39   14.30
   2 -10   1  437.09   20.77
  -2  10  -1  404.99   19.48
  -2  10  -2  119.81   11.85
  -2 -10  -2  137.14   12.58
   2 -10   2  128.97   12.44
   2  10   2  146.14   11.73
  -2 -10  -3    9.25    3.89
   2  10   3   11.81    3.57
   2 -10   3    8.46    4.03
  -2  10  -3    7.16    2.36
  -2  10  -4  285.98   19.60
   2  10   4  344.60   11.01
  -2 -10  -4  294.67   19.02
   2 -10   4  306.89   20.87
  -2  10  -5  140.81   15.51
   2 -10   5  175.11   16.72
  -2 -10  -5  168.13   14.84
   2  10   5  164.72   10.39
   2  10   6    7.04    2.34
   2 -10   6    3.67    2.11
   2 -10   7   32.73    9.61
   2  10   7   58.35    7.15
   2 -10   8   44.43    9.38
   2  10   8   44.52    7.17
   2  10   9    5.09    1.96
   2 -10   9    2.27    4.47
   2  10  10    1.42    2.54
   2 -10  10   -4.11    4.12
   2  10  11    1.95    1.16
   2 -10  11   -3.23    3.08
   2 -10  12   32.97    9.62
   2  10  12   25.96    8.53
   2  10  13    9.18    7.05
   2 -10  13    4.23    6.47
   2  10  14   -0.10    1.50
   2 -10  14    0.05    4.92
   2 -10  15   17.73   10.54
   2 -10  16   -0.56    3.96
   2 -10  17    3.86    7.11
  -2  11  17   -0.78    4.12
  -2 -11  17    1.77    4.81
  -2  11  16    1.18    4.38
  -2 -11  16   -5.61    5.58
  -2  11  15    3.84    3.76
  -2 -11  15    3.89    3.71
  -2  11  14    3.62    5.04
  -2 -11  14   -2.96    4.34
  -2  11  13    6.81    5.76
  -2 -11  13    9.65    7.18
  -2 -11  12   38.21   11.46
  -2  11  12   16.64    8.80
  -2 -11  11   98.36   19.37
  -2 -11  10    5.82    3.85
  -2 -11   9   49.04   10.46
  -2 -11   9   55.35    9.42
  -2 -11   8   33.53    6.61
   2 -11  -8   28.42    5.82
  -2 -11   8   35.57    9.40
  -2 -11   7    1.49    3.07
  -2 -11   7    9.74    3.62
   2 -11  -7    6.58    2.57
   2 -11  -6  205.56   13.47
  -2 -11   6   51.99   18.63
  -2 -11   6  216.57   13.81
   2  11  -5   75.09    7.80
  -2 -11   5   46.69   11.45
  -2 -11   5   86.21    7.71
  -2  11   5   92.74   12.02
   2 -11  -5   74.52   10.85
   2 -11  -5   85.41    8.02
   2  11  -4   79.81   11.26
   2  11  -4  105.99    8.23
   2 -11  -4   83.31    7.42
   2 -11  -4   77.31    9.60
  -2 -11   4   84.75    6.48
  -2  11   4   93.76   10.88
  -2 -11   4   73.04   10.85
  -2 -11   3  233.46   16.36
   2 -11  -3  244.86   16.29
  -2  11   3  256.00   11.21
   2 -11  -3  258.96   12.37
   2  11  -3  221.97   15.68
  -2  11   3  251.42   16.26
   2  11  -3  250.27   10.62
  -2  11   2  954.27   21.79
   2 -11  -2  910.95   28.44
   2  11  -2  869.15   27.62
  -2  11   2  891.09   27.44
   2  11  -2  884.73   18.60
  -2 -11   2  928.66   27.95
  -2 -11   1  104.11    8.11
   2  11  -1  101.46    8.37
  -2  11   1  105.82    8.34
   2 -11  -1  100.03    8.41
   2  11   0    7.60    2.32
   2  11   0    4.94    1.46
  -2  11   0    8.98    2.57
  -2  11   0    5.93    1.95
  -2 -11   0    4.46    0.99
   2 -11   0    6.01    1.83
  -2 -11  -1  494.43   23.50
   2  11   1  557.13   12.83
  -2  11  -1  557.74   23.74
   2 -11   1  558.50   24.47
  -2 -11  -1  554.63   11.51
   2  11   1  543.45   22.98
   2 -11   1  565.92   16.98
   2 -11   2  125.73   12.01
   2  11   2  126.41   11.19
  -2 -11  -2  104.12   11.96
  -2  11  -2  128.39   12.17
  -2  11  -3  775.02   30.56
   2  11   3  788.96   29.42
   2 -11   3  765.98   31.19
  -2 -11  -3  804.86   30.48
   2  11   4    5.84    1.52
  -2  11  -4    0.95    2.13
  -2 -11  -4    6.17    3.67
   2 -11   4    3.16    0.91
   2 -11   5  617.40   31.73
   2  11   5  668.76   18.73
  -2  11  -5  593.32   30.35
   2 -11   6   52.60   10.16
   2  11   6   51.83    6.45
   2  11   7   24.59    5.24
   2 -11   7   15.38    5.99
   2  11   8    1.41    1.28
   2 -11   8    2.65    3.99
   2 -11   9   18.71    8.12
   2  11   9   15.82    5.10
   2  11  10    6.19    5.55
   2 -11  10    9.82    5.39
   2  11  11    4.49    2.18
   2 -11  11    5.80    2.84
   2 -11  12    9.87    6.87
   2  11  12    4.57    4.42
   2  11  13   20.52    8.25
   2 -11  13   45.85   13.96
   2 -11  14   39.96   12.39
   2 -11  15   18.74   12.10
   2 -11  16   -0.01    5.29
   2 -11  17   10.01    7.09
  -2 -12  17   10.82    6.63
  -2  12  17   -1.60    4.91
  -2  12  16   -2.48    3.95
  -2 -12  16    3.14    6.45
  -2 -12  15    4.97    6.22
  -2  12  15    4.38    3.22
  -2 -12  14   -0.94    4.61
  -2  12  14    6.04    2.79
  -2  12  13   10.18    6.44
  -2 -12  13   20.15    8.64
  -2 -12  12   21.10    9.07
  -2 -12  11    3.59    3.29
  -2 -12  10   26.25   10.97
  -2 -12   9    9.25    3.85
  -2 -12   9    8.76    3.74
  -2 -12   8    9.11    4.99
   2 -12  -8    9.92    3.50
  -2 -12   8   11.46    3.96
   2 -12  -7   16.31    4.33
  -2 -12   7   16.57    5.80
  -2 -12   7   15.86    4.15
  -2 -12   6  196.04   12.91
   2 -12  -6  194.20   13.55
  -2 -12   6  204.25   18.78
   2  12  -5  558.60   20.27
  -2  12   5  549.75   28.74
  -2 -12   5  565.18   29.18
   2  12  -5  544.59   31.84
   2 -12  -5  544.22   21.27
  -2 -12   5  550.27   18.98
   2 -12  -4 1157.47   28.77
  -2 -12   4 1131.93   23.29
  -2  12   4 1126.05   38.19
   2 -12  -4 1122.47   38.65
   2  12  -4 1109.05   39.03
  -2  12   4 1110.12   26.52
   2  12  -4 1096.07   24.61
  -2 -12   4 1108.87   38.00
   2 -12  -3   58.85    8.26
  -2  12   3   57.56    5.61
  -2  12   3   53.19    7.68
   2  12  -3   47.10    7.86
  -2 -12   3   54.57    8.65
   2  12  -3   59.17    5.03
   2 -12  -2 1431.46   36.37
   2  12  -2 1419.85   36.37
   2  12  -2 1431.84   23.47
  -2  12   2 1500.91   29.16
  -2  12   2 1427.10   35.47
  -2 -12   2 1473.80   36.48
  -2 -12   1  616.08   20.24
   2  12  -1  586.77   20.21
  -2  12   1  571.22   20.16
   2 -12  -1  593.57   20.99
  -2  12   1  626.97   24.46
   2  12   0   61.16    8.99
   2  12   0   81.13    6.62
   2 -12   0   86.38    7.26
  -2 -12   0   81.49    6.16
  -2  12   0   88.21    7.13
  -2  12   0   90.00    9.27
  -2  12  -1  487.35   22.57
   2  12   1  515.23   22.78
   2 -12   1  502.59   23.05
   2  12   1  456.02   12.18
  -2 -12  -1  490.50   12.02
   2 -12   1  478.81   15.84
   2 -12   2    6.44    3.02
  -2 -12  -2    1.32    1.29
  -2  12  -2    6.65    2.98
   2  12   2    9.52    3.22
   2 -12   3   10.85    3.02
  -2 -12  -3    6.24    3.66
   2  12   3    9.48    2.56
  -2  12  -3   14.86    5.14
  -2 -12  -4   79.35   10.95
   2 -12   4   84.50   11.82
   2  12   4   89.78   10.64
  -2  12  -4   79.62   10.60
   2  12   5   36.10    4.17
   2 -12   5   17.54    6.52
   2  12   6    1.23    0.55
   2 -12   6   -0.56    2.21
   2 -12   7   18.03    9.93
   2  12   7   19.81    4.72
   2 -12   8    4.85    4.65
   2  12   8    8.33    4.31
   2 -12   9   35.36   12.82
   2  12   9    0.42    1.02
   2 -12  10   44.19   12.50
   2  12  10   56.05   10.67
   2  12  11    2.91    3.89
   2 -12  11   -1.57    2.62
   2  12  12   -7.63    3.82
   2 -12  12   -0.72    2.14
   2 -12  13    2.59    6.18
   2  12  13    2.25    2.63
   2 -12  14   15.56    7.42
   2 -12  15    2.89    2.74
   2 -12  16   12.08    8.25
   2 -12  17    8.96   10.21
  -2 -13  17    4.56    4.12
  -2  13  17    3.58    6.15
  -2  13  16   -3.52    4.00
  -2 -13  16    4.18    5.71
  -2  13  15   48.98   12.56
  -2 -13  15   32.38   11.33
  -2  13  14    0.09    2.32
  -2 -13  14    0.97    2.90
  -2 -13  13   14.36    7.55
  -2  13  13   17.49    7.67
  -2 -13  12   22.13    9.02
  -2 -13  11    8.62    7.06
  -2 -13  10   -5.14    2.13
  -2 -13   9    0.58    0.21
  -2 -13   9    1.88    3.51
  -2 -13   8    2.68    0.36
   2 -13  -8    2.37    1.47
  -2 -13   8    4.61    4.63
  -2 -13   7   10.12    2.99
  -2 -13   7   13.25    4.37
   2 -13  -7   14.51    4.25
  -2 -13   6   19.73    3.83
  -2 -13   6   10.53    5.02
   2 -13  -6   17.20    4.39
   2 -13  -5    2.04    1.45
   2  13  -5   -0.54    1.95
  -2 -13   5    2.94    1.27
  -2  13   5    1.24    1.69
  -2 -13   5    0.31    1.31
   2  13  -5    0.59    1.49
  -2  13   4   77.26    7.49
   2  13  -4   81.28   10.57
   2  13  -4   88.80    6.98
   2 -13  -4   89.24   11.24
  -2 -13   4   84.86    6.19
   2 -13  -4   89.18    8.49
  -2 -13   4   81.51   10.56
  -2  13   4   95.86   11.29
  -2  13   3  100.09    7.88
   2  13  -3  100.40   10.57
   2  13  -3  101.82    6.41
   2 -13  -3  104.58   10.90
  -2 -13   3  117.60   11.53
  -2  13   3  102.18   10.67
  -2  13   2 2129.06   43.83
   2  13  -2 2102.02   28.29
   2  13  -2 2111.21   44.70
  -2 -13   2 2126.52   44.77
  -2  13   2 2216.05   37.44
   2 -13  -2 2112.98   45.05
  -2  13   1  159.68   10.82
  -2 -13   1  173.54   11.02
   2 -13  -1  155.51   10.99
   2  13  -1  150.11   10.65
  -2  13   1  156.31   12.69
   2 -13   0   77.89    7.17
  -2  13   0   71.69    6.56
  -2  13   0   71.09    8.68
  -2 -13   0   81.12    6.45
   2  13   0   54.78    9.36
   2  13   0   63.68    6.40
   2  13   1  193.68    8.61
   2 -13   1  218.45   16.70
   2 -13   1  179.58    9.82
   2  13   1  188.30   14.23
  -2  13  -1  191.22   14.56
  -2 -13  -1  191.35    8.24
   2 -13   2  144.70    8.74
   2  13   2  137.89   12.37
   2  13   2  125.87    5.43
  -2  13  -2  140.44   12.70
   2 -13   2  136.28   12.93
  -2 -13  -2  101.35   12.47
   2 -13   3    4.41    3.82
  -2  13  -3    1.32    1.74
  -2 -13  -3   -0.24    1.22
   2  13   3    0.38    0.33
   2  13   4 1315.44   41.61
  -2 -13  -4 1301.68   42.10
  -2  13  -4 1246.65   43.43
   2 -13   4 1299.48   45.99
   2  13   5    1.39    1.00
   2 -13   5    1.54    3.05
   2  13   6   28.28    4.34
   2 -13   6   19.53    6.60
   2  13   7   13.27    3.35
   2 -13   7   11.60    4.91
   2  13   8    7.84    3.15
   2 -13   8   13.92    6.31
   2 -13   9   10.63    5.92
   2  13   9    9.10    3.33
   2 -13  10    2.72    1.06
   2  13  10    3.97    3.58
   2  13  11    2.69    2.64
   2 -13  11    1.93    3.13
   2 -13  12   33.41   12.23
   2  13  12   18.08    7.19
   2  13  13    0.99    0.51
   2 -13  13    7.05    5.41
   2 -13  14   40.86   12.58
   2 -13  15    5.57    8.30
   2 -13  16   13.12    6.15
   2 -13  17   -6.53    7.13
  -2 -14  17   20.91    9.26
  -2  14  16    8.88    4.77
  -2 -14  16    3.26    7.06
  -2  14  15   -1.11    4.35
  -2 -14  15   -1.86    3.16
  -2 -14  14   69.36   16.35
  -2  14  14   83.17   15.82
  -2  14  13   27.67    9.59
  -2 -14  13   25.15   10.83
  -2 -14  12    3.71    6.37
  -2 -14  11    4.04    5.62
  -2 -14  10   -1.31    3.02
  -2 -14   9  109.47   12.68
  -2 -14   9   83.85   18.41
  -2 -14   8   98.14   10.93
  -2 -14   8   65.03   14.85
   2 -14  -8   95.46   11.12
  -2 -14   7   24.50    4.89
  -2 -14   7    6.90    5.72
   2 -14  -7   19.47    4.63
  -2 -14   6   73.75    7.49
   2 -14  -6   67.33    8.50
  -2 -14   6   79.00   12.92
  -2 -14   5   57.99    5.59
  -2  14   5   57.88    9.46
   2  14  -5   58.71    6.15
   2  14  -5   54.48    9.70
  -2 -14   5   48.12    9.69
   2 -14  -5   70.16    8.30
   2 -14  -4   -0.19    1.40
   2  14  -4    0.00    1.74
   2 -14  -4   -2.89    2.40
  -2 -14   4    1.03    0.52
  -2 -14   4   -0.36    0.60
  -2  14   4    3.00    2.19
   2  14  -4   -0.29    0.49
  -2  14   4   -0.69    0.71
  -2  14   3  106.26   10.99
   2  14  -3  102.83   11.09
   2  14  -3  112.02    6.58
   2 -14  -3  118.97   11.79
  -2  14   3  104.99    8.51
  -2 -14   3   97.25   10.89
  -2  14   2   72.90    7.22
   2  14  -2   65.89    4.90
  -2 -14   2   66.54    8.32
   2  14  -2   62.47    7.85
   2 -14  -2   68.34    8.13
  -2  14   2   83.06    9.40
   2 -14  -1   12.01    2.91
  -2  14   1   12.98    3.63
   2  14  -1   12.17    2.83
  -2  14   1   15.07    3.99
  -2 -14   1   12.61    3.24
   2 -14   0   25.06    3.86
   2  14   0   26.70    4.02
  -2  14   0   26.28    5.58
  -2  14   0   25.82    3.87
  -2 -14   0   24.63    3.77
   2  14   0   22.14    5.49
   2  14   1  575.64   16.07
   2 -14   1  585.54   26.75
  -2  14  -1  590.33   26.23
   2 -14   1  565.55   17.57
  -2 -14  -1  551.34   14.88
   2  14   1  551.55   25.65
   2  14   2   30.41    3.06
  -2  14  -2   24.68    5.37
   2 -14   2   30.98    4.03
  -2 -14  -2   21.77    6.37
   2  14   2   23.50    5.53
   2 -14   2   33.45    6.86
   2  14   3  566.88   26.17
  -2  14  -3  593.75   28.98
   2 -14   3  579.54   28.71
  -2 -14  -3  561.52   28.60
  -2 -14  -4    7.88    4.72
   2 -14   4   10.10    4.67
   2  14   4    7.25    3.81
   2 -14   5   -0.74    1.24
   2  14   6   16.27    3.28
   2 -14   6    9.13    2.54
   2  14   7  185.72   12.49
   2 -14   7  154.58   19.09
   2  14   8  181.33   15.63
   2 -14   8  190.47   21.77
   2  14   9    7.02    3.70
   2 -14   9    3.75    5.51
   2  14  10   15.51    5.62
   2 -14  10   20.89    8.79
   2  14  11   41.24   11.53
   2 -14  11   83.14   16.45
   2 -14  12    1.46    1.31
   2  14  12    2.27    4.18
   2 -14  13    2.09    2.52
   2 -14  14   -2.66    4.34
   2 -14  15   12.45    5.41
   2 -14  16   11.29    8.36
   2 -14  17   -0.39    3.48
  -2 -15  17    3.61    1.47
  -2 -15  16   76.51   18.43
  -2  15  16   45.27   10.61
  -2  15  15   -3.07    3.13
  -2 -15  15    3.14    2.21
  -2  15  14   80.04   18.02
  -2 -15  14  101.68   20.01
  -2  15  13   11.15    5.66
  -2 -15  13   25.51   10.06
  -2 -15  12   81.12   16.36
  -2 -15  11   -0.02    3.89
  -2 -15  10    8.96    5.30
  -2 -15  10    9.38    4.29
  -2 -15   9    3.57    4.00
  -2 -15   9   13.09    4.54
   2 -15  -8   26.47    6.18
  -2 -15   8   29.93    5.86
  -2 -15   8   23.40    9.57
  -2 -15   7    3.49    1.46
  -2 -15   7    1.72    2.28
   2 -15  -7    2.03    1.65
  -2 -15   6   -1.26    2.19
   2 -15  -6    2.71    2.28
  -2 -15   6    0.81    1.04
  -2 -15   5  370.13   25.57
  -2  15   5  363.79   23.98
   2 -15  -5  374.39   19.29
  -2 -15   5  364.44   13.68
  -2 -15   4  241.60   18.65
   2 -15  -4  246.38   18.84
   2 -15  -4  254.88   15.49
  -2  15   4  260.14   19.29
  -2  15   4  245.96   13.83
   2  15  -4  249.68   10.68
   2  15  -4  245.07   18.62
  -2 -15   3   46.28    7.25
   2 -15  -3   36.77    6.53
  -2  15   3   41.38    5.51
   2  15  -3   44.10    4.02
   2  15  -3   43.02    7.74
  -2  15   3   41.91    6.85
   2  15  -2  587.12   24.69
  -2  15   2  616.27   22.11
   2 -15  -2  613.21   25.02
  -2  15   2  600.10   24.02
  -2 -15   2  642.03   25.37
  -2  15   1 1344.33   38.98
  -2 -15   1 1322.72   32.56
   2 -15  -1 1286.17   32.72
  -2  15   1 1324.06   32.21
  -2  15   0  127.93    8.95
   2  15   0  124.43    9.04
   2  15   0  146.70   14.86
   2 -15   0  126.68    9.24
  -2 -15   0  132.92    8.89
  -2  15   0  133.60   12.61
   2 -15   1   22.05    6.57
   2  15   1   17.16    4.83
   2 -15   1   19.19    3.23
   2  15   1   14.59    2.78
  -2  15  -1   23.17    5.53
  -2 -15  -1   20.64    3.26
   2  15   2   10.64    3.76
   2 -15   2   13.78    4.63
  -2  15  -2    7.65    4.32
  -2 -15  -2    3.93    3.05
   2  15   2    8.84    1.94
   2 -15   2   10.10    2.29
  -2  15  -3   30.67    7.03
   2  15   3   25.31    6.17
   2  15   3   19.35    2.27
  -2 -15  -3   26.54    6.50
   2 -15   3   16.68    5.49
   2  15   4  314.27   20.69
   2 -15   4  304.39   22.82
   2 -15   5   26.58    7.79
   2  15   6    3.00    1.54
   2 -15   6   -2.36    3.41
   2 -15   7  105.42   16.31
   2  15   7  109.23    9.45
   2  15   8   99.11   10.18
   2 -15   8   83.45   15.08
   2 -15   9   35.29   10.60
   2  15   9   17.43    8.22
   2 -15  10   -0.69    0.80
   2  15  10    1.11    3.56
   2  15  11    8.83    6.21
   2 -15  11   28.65    9.83
   2  15  12   -3.11    2.35
   2 -15  12    3.69    3.57
   2 -15  13   36.68   11.60
   2 -15  14   -0.60    1.07
   2 -15  15   -4.13    5.92
   2 -15  16    1.96    6.39
  -2 -16  17    5.80    5.44
  -2  16  16    1.98    2.22
  -2 -16  16   -0.96    4.58
  -2  16  15    9.54    5.71
  -2 -16  15    1.71    2.34
  -2 -16  14    9.42    6.62
  -2  16  14   14.82    7.06
  -2 -16  13   27.57   10.89
  -2 -16  12   62.63   14.73
  -2 -16  11  100.99   18.24
  -2 -16  10  319.08   22.80
  -2 -16  10  323.67   31.19
  -2 -16   9   58.22   13.16
  -2 -16   9   76.35   10.14
  -2 -16   8   32.25    5.98
  -2 -16   8   29.43    9.87
  -2 -16   7  193.59   21.58
  -2 -16   7  208.68   13.60
   2 -16  -7  193.72   15.75
  -2 -16   6  237.19   21.48
   2 -16  -6  242.64   17.08
  -2 -16   6  252.23   12.71
  -2  16   5   91.62    9.18
  -2 -16   5   92.64   12.68
   2 -16  -5   90.14    9.68
  -2 -16   5   89.16    6.48
  -2  16   5   90.45   12.20
   2  16  -4  722.82   33.48
  -2 -16   4  779.99   33.91
  -2  16   4  737.66   24.87
   2  16  -4  733.97   17.40
  -2  16   4  751.44   33.12
   2 -16  -4  734.20   32.91
  -2  16   3   28.56    6.25
   2  16  -3   18.91    2.57
  -2  16   3   16.26    3.61
   2 -16  -3   21.30    5.34
   2  16  -3   21.12    5.50
  -2 -16   3   23.74    5.26
   2  16  -2    1.99    0.57
  -2  16   2    8.58    3.02
   2 -16  -2    8.43    3.10
  -2  16   2    6.85    3.20
  -2 -16   2    5.10    1.72
   2  16  -1   26.58    4.82
  -2  16   1   22.01    5.01
   2 -16  -1   21.09    4.09
  -2  16   1   28.69    5.58
  -2 -16   1   23.91    4.34
   2 -16   0  637.69   21.26
  -2  16   0  658.98   28.61
  -2  16   0  645.89   20.47
   2  16   0  651.24   21.64
  -2 -16   0  648.45   20.40
   2  16   0  662.84   29.32
   2  16   1   39.72    7.27
  -2 -16  -1   41.38    4.66
  -2  16  -1   47.49    7.53
   2  16   1   37.36    4.54
   2 -16   1   40.29    7.81
   2 -16   1   38.93    4.81
  -2 -16  -2  522.20   28.23
   2 -16   2  490.28   16.08
   2  16   2  488.89   25.10
  -2  16  -2  476.19   25.92
   2 -16   2  531.26   27.93
   2  16   2  490.16   14.46
  -2  16  -3   59.86    9.58
   2  16   3   68.08    9.59
   2 -16   3   69.07   10.29
  -2 -16  -3   59.36   10.20
   2  16   3   53.53    4.40
   2  16   4    8.11    1.94
   2 -16   4    7.21    3.96
   2  16   4    8.94    2.81
   2 -16   5  153.74   17.59
   2  16   5  167.21   16.01
   2  16   6  240.94   13.42
   2 -16   6  214.53   21.56
   2  16   7  101.82    9.02
   2 -16   7   95.98   15.07
   2  16   8   16.54    3.67
   2 -16   8   18.13    6.99
   2  16   9  214.12   18.45
   2 -16   9  221.59   24.98
   2  16  10   -0.21    0.85
   2 -16  10    0.40    4.76
   2 -16  11   33.01   11.82
   2  16  11   16.26    7.62
   2  16  12    3.75    3.62
   2 -16  12   13.43    7.28
   2 -16  13   -3.70    5.18
   2 -16  14   -0.69    3.61
   2 -16  15   10.71    9.55
   2 -16  16   -0.90    6.47
  -2 -17  17    0.11    2.28
  -2  17  16   12.10    6.80
  -2 -17  16    8.70    6.86
  -2 -17  15   94.77   20.19
  -2  17  15   71.53   14.70
  -2 -17  14    8.41    5.80
  -2  17  14    1.62    2.45
  -2 -17  13  127.28   22.24
  -2 -17  12   27.27    9.97
  -2 -17  11  105.62   19.32
  -2 -17  10   12.81    7.60
  -2 -17  10    9.58    4.27
  -2 -17   9    3.57    3.78
  -2 -17   9    1.52    1.80
  -2 -17   8    4.21    2.66
  -2 -17   8    0.81    2.95
  -2 -17   7   75.33   13.50
  -2 -17   7   75.83    7.99
   2 -17  -7   74.34   10.07
   2 -17  -6    8.86    3.27
  -2 -17   6    7.56    4.68
  -2 -17   6    9.63    2.18
  -2 -17   5    8.36    1.79
   2 -17  -5    4.88    2.32
  -2 -17   5    5.34    3.75
  -2  17   5    5.60    1.87
   2  17  -4  131.45    6.94
  -2  17   4  140.79   11.23
  -2  17   4  135.85   14.04
   2  17  -4  133.48   14.20
  -2 -17   4  121.85   13.62
   2  17  -3   21.08    2.70
  -2  17   3   16.98    3.82
  -2 -17   3   24.17    6.02
   2  17  -3   11.68    3.66
   2 -17  -3   17.22    4.56
  -2  17   3   20.55    5.18
  -2  17   2    1.96    2.13
  -2 -17   2   -1.80    1.87
   2  17  -2   -0.99    1.54
  -2  17   2   -0.18    0.47
   2 -17  -2   -2.87    2.26
  -2  17   2   -0.45    1.21
   2 -17  -1   13.57    3.66
   2  17  -1   14.23    3.70
  -2 -17   1   14.76    3.76
  -2  17   1   14.45    3.30
  -2  17   1   16.15    5.46
  -2  17   0   26.45    4.59
  -2  17   0   26.27    5.97
   2  17   0   16.39    3.48
   2 -17   0   21.93    3.88
   2  17   0   30.29   11.12
  -2 -17   0   24.11    3.98
   2 -17   1  286.32   13.18
   2  17   1  291.03   13.35
  -2  17  -1  295.46   20.05
  -2 -17  -1  279.80   12.49
   2  17   1  283.55   19.68
   2 -17   1  295.96   20.28
   2  17   2  207.68   10.13
   2 -17   2  198.61   10.25
   2  17   2  188.36   15.83
  -2  17  -2  212.08   17.47
   2 -17   2  220.90   18.40
   2  17   3   18.66    2.81
   2 -17   3   23.70    3.60
   2  17   3   20.16    5.21
   2 -17   3   21.36    6.05
  -2 -17  -3   27.90    7.23
   2 -17   4   58.01   10.49
   2  17   4   51.46    4.62
   2  17   4   68.36   10.28
   2  17   5  248.40   19.95
   2 -17   5  240.92   22.10
   2 -17   6   18.77    7.21
   2 -17   7   99.74   15.77
   2  17   7  100.08    8.98
   2  17   8   16.86    4.02
   2 -17   8   18.71    8.12
   2  17   9   74.51   10.63
   2 -17   9   78.00   15.59
   2 -17  10    4.32    5.13
   2  17  10    7.50    4.30
   2  17  11    0.46    2.33
   2 -17  11    8.61    6.35
   2 -17  12    1.69    3.66
   2 -17  13    5.70    7.89
   2 -17  14    9.21    9.78
   2 -17  15    8.52    4.37
   2 -17  16   11.88    7.07
  -2 -18  17   -0.28    3.17
  -2 -18  16    5.33    4.47
  -2  18  15   -1.48    4.64
  -2 -18  15    6.02    6.42
  -2  18  14   -5.10    5.45
  -2 -18  14    0.54    1.56
  -2 -18  13   11.20    3.92
  -2 -18  12   60.20   14.50
  -2 -18  11   28.17    9.69
  -2 -18  10   61.33    9.54
  -2 -18  10   54.69   13.40
  -2 -18   9  107.24   11.65
  -2 -18   9  102.13   17.21
  -2 -18   8   18.75    4.52
  -2 -18   8   14.69    6.72
  -2 -18   7   26.30    4.45
  -2 -18   7   31.17    8.57
   2 -18  -7   27.01    6.43
   2 -18  -6  139.75   13.77
  -2 -18   6  136.45    8.56
  -2 -18   6  154.09   17.78
   2 -18  -5  207.96   15.59
  -2 -18   5  217.80   20.10
  -2  18   5  190.32   14.22
   2  18  -4  140.13    6.65
   2  18  -4  140.11   14.79
  -2  18   4  142.27   14.75
  -2  18   4  144.61   11.68
  -2 -18   4  147.55   15.41
   2  18  -3  230.20   18.08
  -2  18   3  235.39   17.44
   2 -18  -3  238.60   17.68
  -2 -18   3  248.06   17.87
   2  18  -3  253.41    8.72
  -2  18   3  253.82   15.48
   2  18  -2    3.61    2.81
  -2  18   2   -3.32    2.75
  -2  18   2    1.43    1.17
   2 -18  -2   -2.37    1.59
  -2  18   2    2.03    2.05
  -2 -18   2    6.10    2.53
   2  18  -1  114.90   10.39
   2 -18  -1  134.92   11.11
  -2  18   1  129.14   13.44
  -2 -18   1  119.54   10.63
  -2  18   1  122.04   10.29
   2  18   0  739.18   25.24
   2  18   0  700.13   31.83
   2 -18   0  730.18   23.50
  -2  18   0  711.04   31.10
  -2  18   0  726.05   22.54
  -2 -18   0  682.35   22.67
  -2  18  -1   20.27    5.58
   2  18   1   21.34    5.57
   2  18   1   21.27    3.81
   2 -18   1   20.12    3.59
   2 -18   1   25.95    6.99
  -2 -18  -1   23.59    4.03
   2  18   2  228.43   11.21
  -2  18  -2  245.22   18.97
   2 -18   2  207.06   10.48
   2  18   2  229.37   17.75
   2 -18   2  212.17   18.69
   2  18   3   78.49   10.43
   2 -18   3   81.45    6.57
   2  18   3   72.59    5.87
   2 -18   3   82.19   11.85
   2  18   4  516.64   28.66
   2 -18   4  527.75   31.63
   2  18   4  430.59   14.54
   2 -18   5    9.80    4.41
   2  18   5   12.20    3.24
   2 -18   6  156.22   18.94
   2 -18   7    1.94    3.86
   2  18   7    7.19    2.61
   2  18   8  235.46   14.90
   2 -18   8  189.02   23.19
   2  18   9    3.90    1.78
   2 -18   9   -2.18    3.63
   2  18  10   34.70    9.65
   2 -18  10   77.20   15.56
   2  18  11    3.56    3.55
   2 -18  11   15.91    8.36
   2 -18  12   37.94   12.38
   2 -18  13    1.31    5.33
   2 -18  14   -6.43    6.29
   2 -18  15   -6.33    9.00
   2 -18  16   -1.78    5.24
  -2 -19  16    2.91    3.86
  -2  19  15    3.16    5.12
  -2 -19  15    6.48    5.99
  -2  19  14   12.39    7.17
  -2 -19  14   24.87   10.35
  -2 -19  13   -4.35    5.95
  -2 -19  12  159.48   24.68
  -2 -19  11    2.58    1.45
  -2 -19  10  110.83   18.64
  -2 -19  10  100.89   12.04
  -2 -19   9   19.60    9.05
  -2 -19   9   13.04    4.05
  -2 -19   8  108.82   10.09
  -2 -19   8   96.20   16.23
  -2 -19   7   19.60    3.68
  -2 -19   7   31.53    8.31
   2 -19  -7   23.69    6.15
  -2 -19   6   -0.11    3.54
  -2 -19   6    0.69    0.51
   2 -19  -6   -2.03    2.47
  -2 -19   5   80.68   12.27
  -2  19   5   67.11    8.42
  -2  19   4   59.81    7.52
  -2 -19   4   66.93   10.27
  -2  19   4   64.50    9.89
   2  19  -4   66.06    4.14
  -2  19   3    6.52    2.49
  -2  19   3    8.98    3.59
   2  19  -3   11.64    4.26
   2  19  -3   16.08    2.27
  -2 -19   3    8.92    3.86
   2 -19  -3   13.05    3.96
  -2  19   2   62.58    8.82
  -2 -19   2   64.58    8.88
  -2  19   2   56.02    8.82
   2  19  -2   46.26    8.45
  -2  19   2   77.69   10.17
   2 -19  -2   54.81    7.91
  -2  19   1    4.13    3.00
  -2  19   1    1.90    1.45
  -2 -19   1   -1.69    1.00
   2 -19  -1    1.31    1.55
   2  19  -1    1.48    1.38
   2  19   0  336.17   22.91
  -2  19   0  319.95   21.44
   2  19   0  308.09   16.94
  -2 -19   0  304.91   15.62
  -2  19   0  310.38   15.03
   2 -19   0  292.62   15.30
   2 -19   1   51.95    5.87
  -2 -19  -1   64.27    7.08
  -2  19  -1   66.76   10.58
   2 -19   1   70.51   11.42
   2  19   1   53.29    6.65
   2  19   1   55.70   10.92
   2 -19   2    4.23    1.67
   2 -19   2    4.19    2.59
   2  19   2    4.79    2.06
   2  19   2    0.04    1.35
   2 -19   3   46.15    4.87
   2  19   3   46.30    8.85
   2  19   3   41.94    4.68
   2 -19   3   59.45   10.16
   2 -19   4    6.12    3.72
   2  19   4    1.66    1.24
   2  19   4    4.81    2.34
   2  19   5    4.71    1.68
   2 -19   5    6.29    3.74
   2  19   5    6.32    3.80
   2 -19   6   23.03    7.77
   2 -19   7  172.80   21.60
   2  19   7  230.69   14.09
   2  19   8    9.91    2.92
   2 -19   8   21.15    8.43
   2  19   9   56.39    7.63
   2 -19   9   54.74   12.49
   2 -19  10   72.41   15.40
   2  19  10   25.06   10.20
   2 -19  11    3.64    4.09
   2  19  11   -0.66    1.55
   2 -19  12    4.65    5.13
   2 -19  13    4.00    7.48
   2 -19  14    1.10    2.55
   2 -19  15   16.22    9.85
   2 -19  16    0.29    3.83
  -2 -20  16    0.01    6.06
  -2 -20  15   15.03    8.86
  -2  20  15    9.22    6.32
  -2 -20  14  -10.26    7.38
  -2  20  14    5.00    5.66
  -2 -20  13    6.39    3.54
  -2 -20  12    1.10    1.78
  -2 -20  11    7.71    5.71
  -2 -20  10   28.51    6.41
  -2 -20  10   28.45    9.44
  -2 -20   9  182.22   14.32
  -2 -20   9  212.37   25.22
  -2 -20   8   65.81    7.61
  -2 -20   8   64.20   13.54
  -2 -20   7    7.61    2.25
   2 -20  -7    6.79    3.25
  -2 -20   7    9.20    3.68
  -2 -20   6  200.37    9.13
  -2 -20   6  225.18   22.37
   2 -20  -6  223.97   17.91
  -2  20   5   71.49    8.91
  -2 -20   5   78.51   12.49
  -2  20   4    8.93    2.79
  -2 -20   4    7.31    3.17
  -2  20   4    8.73    3.50
  -2  20   3   41.39    6.48
  -2 -20   3   37.28    7.22
   2  20  -3   46.93    3.40
  -2  20   3   39.16    7.12
   2  20  -3   41.43    8.09
   2  20  -2  711.89   32.93
  -2 -20   2  855.75   32.51
   2 -20  -2  809.11   31.36
  -2  20   2  834.66   31.11
  -2  20   2  790.44   33.41
  -2  20   2  815.67   30.48
   2  20  -1    5.11    2.48
  -2  20   1    5.58    2.33
   2 -20  -1    8.56    3.17
  -2  20   1    7.93    3.74
  -2 -20   1    8.30    3.11
  -2 -20   0   23.11    4.55
   2  20   0   25.91    7.90
  -2  20   0   13.06    4.90
   2 -20   0   19.40    4.19
   2  20   0   15.06    3.92
  -2  20   0   20.64    3.98
   2  20   1 1079.60   40.60
   2  20   1 1070.80   29.78
   2 -20   1 1052.83   26.64
   2 -20   1 1072.04   40.94
  -2 -20  -1 1019.30   27.47
   2 -20   2    2.10    1.00
   2  20   2    3.15    1.37
   2  20   2    7.63    3.81
   2 -20   2    6.70    4.06
   2 -20   3   71.31    6.02
   2  20   3   73.77    6.55
   2  20   3   85.19   12.33
   2 -20   3   88.75   12.75
   2  20   4    0.72    1.30
   2  20   4    3.34    3.19
   2 -20   4    3.59    1.55
   2 -20   4    7.97    3.50
   2  20   5    7.53    1.95
   2  20   5   20.70    6.91
   2 -20   5   15.44    6.01
   2 -20   6   -9.10    4.58
   2 -20   7   65.83   13.04
   2 -20   8   18.57    7.49
   2  20   8   13.95    3.62
   2  20   9   80.92    9.16
   2 -20   9   78.83   16.99
   2  20  10    0.49    2.81
   2 -20  10    3.12    4.43
   2 -20  11   68.91   16.11
   2 -20  12   -1.89    5.62
   2 -20  13    0.79    4.05
   2 -20  14    3.88    3.39
   2 -20  15    5.35    6.18
   2 -20  16    3.23    2.63
  -2 -21  16   -0.30    5.53
  -2 -21  15   -0.47    5.30
  -2  21  14    0.41    3.92
  -2 -21  14   -8.26    6.83
  -2 -21  13   10.65    4.84
  -2 -21  12    4.26    2.66
  -2 -21  11   32.77   11.12
  -2 -21  10   42.16   12.84
  -2 -21   9  297.52   29.82
  -2 -21   9  288.44   17.42
  -2 -21   8   16.70    3.47
  -2 -21   8   17.37    6.95
  -2 -21   7    1.94    3.37
  -2 -21   7   -0.39    0.91
  -2  21   6   59.21    8.50
  -2 -21   6   64.17   12.09
   2 -21  -6   62.95    9.58
  -2 -21   5   12.30    5.39
  -2  21   5   16.13    4.16
  -2 -21   4    1.63    2.48
  -2  21   4    0.40    0.32
  -2  21   4    2.87    2.30
  -2  21   3   98.65   11.76
  -2  21   3  103.28   12.41
  -2  21   3  106.31   11.00
   2  21  -3  107.70   13.15
  -2 -21   3   95.46   11.97
  -2  21   2  378.43   21.03
  -2  21   2  365.64   21.32
   2  21  -2  335.37   21.67
  -2 -21   2  337.68   20.76
  -2  21   2  350.41   22.72
   2 -21  -2  344.17   20.55
   2 -21  -1   39.89    6.39
   2  21  -1   38.30    6.94
  -2 -21   1   43.74    6.68
  -2  21   1   39.62    7.97
  -2  21   1   41.57    6.34
  -2  21   0  120.00   13.67
  -2  21   0  117.12    9.44
   2  21   0  140.29   15.93
   2  21   0  123.99   11.52
  -2 -21   0  125.48   10.62
   2 -21   0  121.05   10.19
   2  21   1  394.50   25.27
  -2 -21  -1  395.97   17.86
   2  21   1  407.47   18.91
   2 -21   1  421.34   26.56
   2 -21   1  376.11   16.03
   2  21   2    1.71    1.81
   2 -21   2    1.85    0.83
   2 -21   2   -1.96    2.94
   2  21   2    2.36    2.56
   2 -21   3   19.50    5.80
   2 -21   3   22.34    3.41
   2  21   3   18.61    5.03
   2  21   3   18.67    3.49
   2  21   4    1.65    1.31
   2 -21   4    1.58    1.28
   2  21   4    4.20    2.43
   2 -21   4   -1.24    1.99
   2 -21   5   17.35    6.96
   2  21   5    1.88    1.74
   2  21   5   -0.42    1.78
   2 -21   6    4.62    3.61
   2 -21   7    8.39    4.78
   2  21   8   72.48    8.17
   2 -21   8   68.05   14.91
   2  21   9   -0.67    0.72
   2 -21   9   -1.79    5.42
   2 -21  10   61.62   15.60
   2  21  10   25.69    9.43
   2 -21  11    9.01    6.02
   2 -21  12   29.20   10.29
   2 -21  13    4.92    7.71
   2 -21  14    1.31    1.62
   2 -21  15    6.16    3.74
  -2 -22  16   -0.11    2.58
  -2 -22  15   -4.04    8.06
  -2 -22  14    8.81    6.74
  -2 -22  13    9.69    5.64
  -2 -22  12    1.37    1.49
  -2 -22  11   38.32   12.38
  -2 -22  10    4.82    4.53
  -2 -22   9  623.47   43.98
  -2 -22   9  537.56   22.27
  -2 -22   8  131.62    9.59
  -2 -22   8  156.60   20.97
  -2 -22   7  151.34   19.54
  -2 -22   7  151.44    8.31
  -2  22   6  253.22   18.19
  -2 -22   6  255.77   23.87
  -2  22   5  406.50   22.31
  -2 -22   5  429.18   29.11
  -2  22   4   12.04    3.95
  -2 -22   4   14.51    5.23
  -2  22   3    3.05    2.56
  -2  22   3   -2.50    2.76
  -2  22   3    4.11    1.94
  -2 -22   3    4.60    3.31
  -2  22   2  191.41   17.46
   2 -22  -2  194.41   15.66
  -2  22   2  192.31   15.28
   2  22  -2  181.70   16.36
  -2  22   2  194.25   16.22
  -2 -22   2  198.51   16.18
   2 -22  -1  269.84   17.01
   2  22  -1  279.76   18.75
  -2  22   1  272.91   16.35
  -2 -22   1  274.49   17.68
  -2  22   1  267.94   20.55
  -2  22   0  317.92   15.73
   2  22   0  293.31   23.82
   2  22   0  316.45   19.04
  -2 -22   0  324.27   17.82
   2 -22   0  321.37   16.82
   2 -22   1   29.08    8.24
  -2 -22  -1   24.67    5.37
   2  22   1   23.28    9.06
   2 -22   1   18.24    3.86
   2  22   1   19.55    4.77
   2  22   2  399.32   17.96
   2 -22   2  398.45   15.15
   2  22   2  397.07   25.47
   2 -22   2  422.44   28.04
   2 -22   3   12.96    5.18
   2  22   3   10.08    2.08
   2  22   3   11.25    4.93
   2 -22   3    9.26    2.14
   2  22   4    2.01    0.58
   2 -22   4    2.74    2.16
   2 -22   4    6.39    1.91
   2  22   4    7.59    3.04
   2 -22   5    1.48    0.69
   2  22   5    4.09    3.50
   2 -22   5    0.04    4.27
   2  22   5    1.33    0.85
   2  22   6   39.72    5.47
   2 -22   6   42.67   11.24
   2  22   6   56.02   10.71
   2 -22   7   -0.85    1.68
   2 -22   8   53.41   13.42
   2  22   8   60.10    7.63
   2  22   9   39.63    6.33
   2 -22   9   31.36   10.45
   2 -22  10   27.08   10.35
   2  22  10   25.11    6.09
   2 -22  11   32.70   11.90
   2 -22  12    0.33    4.80
   2 -22  13   -1.72    3.26
   2 -22  14    3.13    2.47
   2 -22  15    0.72    6.38
  -2 -23  16   20.89   13.43
  -2 -23  15   -1.12    3.59
  -2 -23  14    5.19    3.73
  -2 -23  13    0.13    0.97
  -2 -23  12   15.03    7.42
  -2 -23  11    4.38    4.57
  -2 -23  10    9.80    5.23
  -2 -23   9    9.18    6.78
  -2 -23   9   10.33    2.93
  -2 -23   8  181.16   10.36
  -2 -23   8  215.30   24.58
  -2 -23   7    5.33    3.04
  -2  23   6   90.08   11.21
  -2 -23   6   99.00   15.13
  -2 -23   5    6.20    3.63
  -2  23   5    7.09    2.85
  -2  23   4   -0.12    1.74
  -2 -23   4    1.14    1.26
  -2  23   3   70.77    9.80
  -2 -23   3   67.09   10.38
  -2  23   3   71.11   10.25
   2  23  -2  143.72   14.49
  -2 -23   2  140.56   13.90
  -2  23   2  150.23   14.28
  -2  23   2  147.85   13.45
   2 -23  -1  289.92   17.84
   2  23  -1  278.48   19.15
  -2  23   1  292.91   17.16
  -2 -23   1  284.74   18.53
   2  23   0   11.08    5.67
  -2  23   0   11.31    2.97
   2  23   0   14.15    4.05
  -2 -23   0    7.22    2.68
   2 -23   0    6.20    1.69
   2  23   1  437.93   27.38
  -2 -23  -1  434.41   19.92
   2 -23   1  433.72   17.79
   2  23   1  477.72   22.09
   2 -23   1  424.21   27.35
   2 -23   2  232.14   21.21
   2  23   2  248.00   14.64
   2  23   2  231.72   20.27
   2 -23   2  240.38   11.82
   2 -23   3    1.19    0.72
   2  23   3    0.67    1.57
   2 -23   3   -2.62    2.18
   2  23   3    1.39    1.67
   2 -23   4   13.90    2.66
   2  23   4    9.45    4.94
   2  23   4    9.40    2.68
   2 -23   4   13.11    6.30
   2  23   5    5.25    0.86
   2 -23   5    5.82    2.02
   2 -23   5    7.00    3.62
   2  23   5    2.59    2.19
   2  23   6   27.33    7.99
   2  23   6   21.45    3.81
   2 -23   6   21.96    8.63
   2 -23   7    8.19    4.34
   2 -23   8   26.14    9.29
   2  23   8   14.39    3.65
   2 -23   9   -1.33    1.86
   2  23   9    3.22    1.83
   2 -23  10    3.20    2.87
   2 -23  11   37.88   12.48
   2 -23  12   -2.88    5.21
   2 -23  13   26.01   10.14
   2 -23  14   11.34   10.11
   2 -23  15   13.02    9.76
  -2 -24  15    5.49    8.05
  -2 -24  14    8.99    7.40
  -2 -24  13   60.12   16.03
  -2 -24  12   16.19    7.06
  -2 -24  11    0.91    4.25
  -2 -24  10  200.62   26.52
  -2 -24   9  132.06   20.56
  -2 -24   8   22.25    3.25
  -2 -24   8   24.58    8.51
  -2 -24   7   40.03   10.42
  -2  24   6   -0.06    0.98
  -2 -24   6    1.27    2.31
  -2  24   5   14.06    4.29
  -2 -24   5    8.66    4.60
  -2  24   4  193.34   15.97
  -2 -24   4  191.50   19.02
  -2  24   3  221.37   18.33
  -2  24   3  198.30   16.60
  -2 -24   3  186.90   17.46
  -2  24   2   12.07    3.96
   2  24  -2   12.70    4.46
  -2  24   2   10.89    4.15
  -2 -24   2   14.59    4.56
  -2  24   1  132.99   11.79
   2  24  -1  114.41   12.50
  -2 -24   1  123.98   12.43
   2 -24  -1  117.19   11.45
  -2 -24   0   12.60    4.08
   2 -24   0   14.07    3.70
   2  24   0   12.07    3.85
  -2  24   0   16.45    3.92
   2  24   0   18.78    7.71
  -2 -24  -1  222.68   14.77
   2 -24   1  208.61   12.44
   2 -24   1  236.29   21.03
   2  24   1  216.38   15.44
   2  24   1  201.69   19.39
   2 -24   2  133.31    8.82
   2 -24   2  152.82   17.55
   2  24   2  143.45   11.64
   2  24   2  126.42   15.02
   2  24   3    3.86    0.50
   2  24   3    0.78    1.79
   2 -24   3    2.16    1.24
   2 -24   3    4.97    4.24
   2 -24   4    3.00    3.76
   2  24   4    4.05    3.12
   2  24   4    2.12    1.63
   2 -24   4    3.63    1.41
   2  24   5   23.16    6.74
   2 -24   5   23.84    3.54
   2 -24   5   27.63    8.48
   2  24   5   15.21    2.84
   2 -24   6   58.11   12.33
   2  24   6   42.95    6.10
   2  24   6   58.51   11.76
   2 -24   7   81.49   15.46
   2  24   7   50.65    6.73
   2 -24   8   16.45    7.35
   2  24   9   21.75    4.62
   2 -24   9   16.14    6.65
   2 -24  10    0.88    4.69
   2 -24  11   39.04   13.09
   2 -24  12   47.17   14.66
   2 -24  13    4.59    6.48
   2 -24  14   -0.49    4.54
   2 -24  15    3.75    5.75
  -2 -25  15    2.99    7.93
  -2 -25  14    9.12    8.50
  -2 -25  13   -1.38    5.59
  -2 -25  12   11.72    7.87
  -2 -25  11  133.38   22.73
  -2 -25  10    2.54    3.05
  -2 -25   9    8.47    5.78
  -2 -25   8    0.29    7.57
  -2 -25   7    0.43    3.56
  -2 -25   6    3.24    2.43
  -2  25   6    8.23    3.12
  -2  25   5   27.57    6.13
  -2 -25   5   27.87    8.00
  -2  25   4   58.37    9.11
  -2 -25   4   61.63   10.89
  -2 -25   3    3.47    3.04
  -2  25   3    5.12    3.90
  -2  25   3    0.99    0.96
  -2  25   2   19.19    7.10
  -2 -25   2   11.22    4.39
  -2  25   2   14.25    4.59
  -2  25   1  124.34   11.41
   2  25  -1  129.62   13.73
  -2 -25   1  111.65   12.11
  -2  25   0  288.42   15.54
   2  25   0  302.06   24.38
   2 -25   0  291.75   16.72
   2  25   0  318.50   20.43
  -2 -25   0  295.11   18.65
   2  25   1   21.76    8.43
   2 -25   1   24.74    7.43
   2 -25   1   13.30    2.96
   2  25   1   16.77    4.78
   2  25   2   98.84   10.04
   2 -25   2  105.80   14.58
   2 -25   2   99.83    7.60
   2  25   2  101.78   13.76
   2 -25   3    5.06    3.55
   2 -25   3   -0.73    1.04
   2  25   3   -1.11    1.58
   2  25   3    0.21    1.62
   2  25   4    5.38    3.82
   2 -25   4    4.51    1.49
   2 -25   4    4.18    1.39
   2  25   4    3.84    1.46
   2 -25   5   13.31    6.87
   2  25   5    5.22    2.15
   2 -25   5    5.12    1.26
   2  25   5    4.45    3.17
   2  25   6   -0.93    3.05
   2 -25   6   -5.78    5.38
   2  25   6    0.37    1.62
   2 -25   6    1.42    0.27
   2  25   7    4.41    2.74
   2 -25   7    7.72    4.64
   2 -25   8    7.58    6.64
   2  25   9   63.77    7.97
   2 -25   9   62.77   14.82
   2 -25  10   95.70   18.59
   2 -25  11    3.24    6.00
   2 -25  12   19.18    8.70
   2 -25  13    0.65    1.85
   2 -25  14   61.77   18.03
  -2 -26  15   21.89   11.82
  -2 -26  14    7.06    3.69
  -2 -26  13   -2.18    3.20
  -2 -26  12    2.44    4.24
  -2 -26  11   25.07   11.24
  -2 -26  10   49.81   12.93
  -2 -26   9   21.36    9.28
  -2 -26   8   35.47   11.26
  -2 -26   7    3.44    3.50
  -2 -26   6   -1.38    2.19
  -2  26   6   -1.20    1.37
  -2 -26   5    0.34    1.32
  -2  26   5    5.34    3.44
  -2  26   4   70.81   10.17
  -2 -26   4   58.47   10.48
  -2 -26   3   21.42    6.07
  -2  26   3   32.49    7.62
  -2  26   3   17.04    4.76
  -2  26   2  384.72   24.66
   2  26  -2  373.33   13.84
  -2 -26   2  350.65   23.24
  -2  26   2  377.29   22.32
  -2 -26   1   51.95    8.26
   2  26  -1   58.43    9.79
  -2  26   1   47.66    7.03
  -2  26   0   27.58    5.02
   2  26   0   25.96    6.49
  -2 -26   0   28.82    6.25
   2  26   0   41.50   11.05
   2 -26   1  120.03    9.66
   2  26   1  118.96   12.03
   2  26   1  119.11   15.78
   2 -26   1  122.42   15.66
   2  26   2    5.13    4.15
   2 -26   2    1.80    3.67
   2  26   2    1.74    1.14
   2 -26   2    3.95    1.31
   2  26   3  216.88   14.93
   2 -26   3  227.18   22.82
   2  26   3  218.47   20.57
   2 -26   3  219.94    9.81
   2 -26   4   87.77    5.73
   2  26   4   97.65   13.93
   2 -26   4   94.40   15.18
   2  26   4   93.29    9.24
   2  26   5   13.71    5.24
   2 -26   5   25.21    7.45
   2 -26   5   21.13    2.89
   2  26   5   14.96    3.81
   2  26   6   26.37    4.42
   2  26   6   35.13    9.17
   2 -26   6   30.83    9.87
   2 -26   6   44.17    4.68
   2 -26   7    2.32    0.91
   2  26   7    1.12    0.52
   2 -26   7    4.92    2.02
   2 -26   8    3.09    4.45
   2 -26   9   62.63   15.63
   2 -26  10   37.26   10.82
   2 -26  11   93.26   20.63
   2 -26  12    6.51    7.50
   2 -26  13   30.97   13.11
   2 -26  14    7.96    6.00
  -2 -27  15   26.09   11.84
  -2 -27  14    0.06    3.33
  -2 -27  13    5.09    7.57
  -2 -27  12   95.83   20.60
  -2 -27  11    6.58    5.64
  -2 -27  10   87.92   18.33
  -2 -27   9    9.13    5.58
  -2 -27   8  170.31   23.13
  -2  27   7   -1.95    3.14
  -2 -27   7    1.56    2.50
  -2 -27   6   11.58    5.25
  -2  27   6   11.51    4.07
  -2 -27   5    6.57    4.21
  -2  27   5    9.51    4.20
  -2 -27   4   -4.86    3.85
  -2  27   4    2.17    3.09
  -2  27   3  255.54   19.78
  -2 -27   3  236.68   20.55
  -2  27   3  243.79   19.89
  -2 -27   2   46.25    8.53
  -2  27   2   62.74   10.68
   2  27  -2   55.36    5.25
  -2  27   2   66.91    9.51
  -2  27   1    3.71    2.31
   2  27  -1    7.79    3.39
  -2 -27   1    6.38    3.48
   2  27   0  145.26   18.37
  -2 -27   0  127.51   12.75
  -2  27   0  147.06   11.42
   2  27   0  157.40   14.97
   2 -27   1   16.78    6.51
   2  27   1   13.68    3.69
   2  27   1   19.55    6.46
   2  27   2    8.24    5.63
   2 -27   2   -0.15    1.31
   2 -27   2    3.76    1.28
   2  27   2    1.23    2.66
   2  27   3   20.69    6.58
   2 -27   3   17.61    2.73
   2  27   3   14.65    3.73
   2 -27   3   18.64    7.48
   2  27   4  134.34   16.74
   2 -27   4  115.64    5.90
   2  27   4  113.86   10.34
   2 -27   4  115.58   16.84
   2 -27   5    1.56    2.01
   2  27   5    6.11    3.56
   2  27   5    8.55    2.73
   2 -27   5    8.50    1.73
   2 -27   6   12.02    6.22
   2  27   6    7.47    4.72
   2 -27   6    5.37    1.55
   2 -27   7    9.49    5.31
   2  27   7    5.32    1.74
   2 -27   7   11.71    2.74
   2 -27   8   45.80   12.52
   2 -27   9   13.40    8.25
   2 -27  10   10.03    5.17
   2 -27  11    4.11    4.66
   2 -27  12    4.26    6.94
   2 -27  13   37.39   14.30
   2 -27  14    5.33    4.54
  -2 -28  15   19.81   11.01
  -2 -28  14   -6.59    7.82
  -2 -28  13    6.35    6.39
  -2 -28  12   -9.11    7.48
  -2 -28  11   35.38   11.60
  -2 -28  10   16.86    9.66
  -2 -28   9    5.79    4.79
  -2 -28   8   -4.23    3.71
  -2  28   7   -1.16    1.51
  -2 -28   7   -3.44    5.24
  -2  28   6    4.08    3.43
  -2 -28   6   -0.97    2.00
  -2  28   5   93.50   12.27
  -2 -28   5  114.84   16.50
  -2 -28   4  200.41   20.51
  -2  28   4  179.77   16.92
  -2 -28   3    3.76    2.58
  -2  28   3    7.55    4.57
  -2  28   2    4.45    1.34
  -2  28   2    4.39    2.64
   2  28  -2    1.43    0.83
  -2 -28   2    5.34    3.28
   2  28  -1   16.45    4.01
  -2  28   1   14.92    4.11
  -2 -28   1   15.07    4.79
   2  28   0  102.70   15.31
  -2 -28   0  101.48   11.65
  -2  28   0  107.60    9.96
   2  28   0  117.86   13.48
   2  28   1   26.54    5.81
   2 -28   1   24.47    7.40
   2  28   1   24.05    7.69
   2  28   2  237.80   22.37
   2 -28   2  230.49   22.58
   2  28   2  232.28   17.56
   2 -28   3   24.96    7.77
   2  28   3   17.75    5.07
   2  28   3   15.57    5.46
   2  28   4  234.06   22.27
   2 -28   4  266.14   26.47
   2  28   4  239.95   15.90
   2  28   5   20.97    7.13
   2 -28   5   28.24    8.68
   2  28   5   18.21    4.40
   2 -28   6    6.44    1.41
   2 -28   6    6.63    1.52
   2  28   6    7.37    2.10
   2 -28   6    4.32    3.21
   2 -28   7  219.90   10.16
   2 -28   7  250.87   28.74
   2 -28   8   -0.13    2.92
   2 -28   9   -1.78    2.83
   2 -28  10  101.38   20.16
   2 -28  11   20.53   10.25
   2 -28  12   39.31   14.54
   2 -28  13    6.15    7.78
   2 -28  14   12.08    9.44
  -2 -29  14    8.91    7.03
  -2 -29  13   52.00   16.61
  -2 -29  12   -1.18    2.71
  -2 -29  11  132.86   27.29
  -2 -29  10   12.78    8.70
  -2 -29   9  175.38   25.18
  -2 -29   8   44.73   12.31
  -2 -29   7   92.64   17.67
  -2  29   7   71.41   11.19
  -2 -29   6   75.01   14.20
  -2  29   6   78.10   11.85
  -2 -29   5   68.26   12.77
  -2  29   5   79.75   11.53
  -2  29   4  206.03   18.42
  -2 -29   4  211.59   21.26
  -2 -29   3    5.40    1.93
  -2  29   3   14.81    5.43
  -2  29   2   14.54    5.53
  -2  29   2   14.44    4.56
   2  29  -2   10.85    2.20
  -2 -29   2    4.44    2.42
  -2 -29   1   19.32    5.56
   2  29  -1   30.59    5.20
  -2  29   1   27.24    5.67
   2  29   0    1.05    1.58
   2  29   0    4.56    3.07
  -2 -29   0    4.86    2.75
   2  29   1   44.62   10.80
   2 -29   1   49.57   10.87
   2  29   1   55.68    9.04
   2  29   2   19.83    7.81
   2 -29   2   23.77    7.45
   2  29   2   17.22    5.02
   2 -29   3   49.87   11.22
   2  29   3   46.94    9.94
   2  29   3   45.00    7.58
   2 -29   4    6.88    3.82
   2  29   4    2.67    3.68
   2  29   4    2.00    0.44
   2 -29   5   35.49    9.67
   2  29   5   45.63    6.87
   2  29   5   52.16   10.43
   2 -29   6    8.68    5.30
   2  29   6    5.48    3.30
   2  29   6    5.50    1.37
   2 -29   7   91.16   17.54
   2  29   7   78.87   14.73
   2 -29   8   22.14    8.83
   2 -29   9   -4.90    4.71
   2 -29  10   -1.78    3.26
   2 -29  11   -0.06    2.06
   2 -29  12   24.87   11.73
   2 -29  13    7.49    6.94
   2 -29  14   -2.27    7.99
  -2 -30  14    5.30    5.31
  -2 -30  13   10.75    6.44
  -2 -30  12    4.71    5.88
  -2 -30  11    7.30    2.98
  -2 -30  10    2.61    2.06
  -2 -30   9   17.93    8.36
  -2 -30   8   43.52   12.26
  -2  30   7    2.50    1.96
  -2 -30   7    6.31    3.93
  -2  30   6    3.89    2.74
  -2 -30   6    0.76    3.75
  -2 -30   5  348.58   29.18
  -2  30   5  320.89   23.41
  -2  30   4  201.36   18.52
  -2 -30   4  207.81   21.48
  -2  30   3   81.08   12.07
  -2 -30   3   97.55   14.05
  -2  30   2  154.87   16.96
   2  30  -2  144.06    8.14
  -2 -30   2  147.91   16.38
  -2  30   2  147.08   14.41
   2  30  -1   11.17    2.98
  -2  30   1   15.14    4.13
  -2 -30   1    9.45    4.57
   2  30   0  170.77   20.11
  -2  30   0  157.22   12.04
  -2 -30   0  153.91   15.09
   2  30   0  159.17   13.81
   2 -30   1   92.85   14.31
   2  30   1   90.92   14.38
   2  30   1  108.28   12.87
   2  30   2   72.45   10.40
   2  30   2   87.86   13.99
   2 -30   2   79.35   13.66
   2  30   3   18.50    4.77
   2  30   3   23.49    7.97
   2 -30   3   18.24    6.26
   2 -30   4   96.72   16.03
   2  30   4   89.47   10.71
   2  30   4  104.36   15.37
   2  30   5   90.72    9.89
   2  30   5   97.64   15.09
   2 -30   5   84.46   15.69
   2  30   6  140.54   18.80
   2 -30   6  168.41   23.06
   2 -30   7   70.13   15.44
   2  30   7   74.61   14.77
   2 -30   8   63.66   15.89
   2 -30   9   39.79   12.70
   2 -30  10    9.53    7.51
   2 -30  11    1.18    3.08
   2 -30  12   29.09   11.69
   2 -30  13    9.78    8.47
  -2 -31  14   50.56   15.50
  -2 -31  13    2.37    2.25
  -2 -31  12    7.29    7.12
  -2 -31  11    4.50    7.28
  -2 -31  10   14.57    8.70
  -2 -31   9    9.15    5.58
  -2 -31   8  130.00   21.26
  -2  31   7    8.98    3.16
  -2 -31   7    5.92    4.66
  -2  31   6    3.02    0.75
  -2 -31   6    6.68    4.61
  -2  31   5  117.01   14.53
  -2 -31   5  115.89   16.98
  -2  31   4   81.18   12.78
  -2 -31   4   78.75   13.36
  -2 -31   3   56.64   10.54
  -2  31   3   62.03   11.05
  -2 -31   2    4.24    2.51
   2  31  -2    1.92    0.86
  -2  31   2    7.20    4.45
  -2  31   2    2.72    2.45
  -2 -31   1    4.00    3.21
   2  31  -1    1.23    0.45
  -2  31   1    2.54    2.25
  -2  31   0    3.30    2.38
   2  31   0    7.60    5.63
   2  31   0    1.16    0.87
  -2 -31   0    2.25    2.12
   2  31   1  110.40   13.17
   2  31   1  103.90   12.46
   2  31   1  105.14   15.75
   2  31   2   12.63    6.18
   2  31   2   13.64    4.46
   2 -31   2   23.28    8.48
   2 -31   3   47.76   11.03
   2  31   3   37.35    8.54
   2  31   3   40.08   10.24
   2 -31   4  117.44   17.99
   2  31   4  115.85   16.31
   2  31   4  107.22   12.15
   2 -31   5   12.38    6.48
   2  31   5    5.39    2.48
   2  31   5   11.54    5.62
   2 -31   6    6.83    3.34
   2  31   6    9.44    5.58
   2  31   7    5.84    4.40
   2 -31   7    3.04    1.28
   2 -31   8    3.77    2.00
   2 -31   9    2.33    1.20
   2 -31  10   38.24   12.37
   2 -31  11    2.04    0.60
   2 -31  12    5.13    7.60
   2 -31  13    7.11    7.76
  -2 -32  14    4.03    4.69
  -2 -32  13   20.22    9.63
  -2 -32  12   20.38   10.53
  -2 -32  11   10.85    5.38
  -2 -32  10    8.37    5.13
  -2 -32   9   20.15    9.54
  -2 -32   8    0.67    0.52
  -2  32   7   49.75    9.92
  -2 -32   7   56.61   13.40
  -2 -32   6  217.51   25.13
  -2  32   6  199.68   19.35
  -2 -32   5   47.45   11.35
  -2  32   5   43.05    9.27
  -2  32   4  491.87   30.40
  -2 -32   4  517.23   35.04
  -2 -32   3   22.70    6.76
  -2  32   3   30.15    7.90
  -2 -32   2   11.10    4.56
  -2  32   2    7.80    5.05
  -2  32   2    7.63    2.68
   2  32  -2    7.85    1.66
   2  32  -1   42.60    6.19
  -2 -32   1   42.01    8.41
  -2  32   1   41.78    7.14
   2  32   0   69.07   12.88
  -2 -32   0   65.93   10.23
   2  32   0   73.21    9.78
  -2  32   0   67.72    8.00
   2  32   1   68.24   11.42
   2  32   1   63.09    9.96
   2  32   1   71.62   13.51
   2 -32   2   79.73   14.58
   2  32   2   69.51   11.15
   2  32   2   78.57   13.95
   2  32   3  120.14   17.01
   2  32   3  108.19   12.98
   2 -32   3  107.04   16.78
   2 -32   4   41.67   11.15
   2  32   4   40.94    9.91
   2  32   4   24.55    5.70
   2  32   5   68.96   12.95
   2 -32   5   84.84   16.91
   2 -32   6  221.64   26.75
   2  32   6  175.75   21.69
   2  32   7    5.10    3.70
   2 -32   7    2.81    3.10
   2 -32   8    7.93    4.37
   2 -32   9   22.99   10.58
   2 -32  10   28.16   11.05
   2 -32  11   28.67   13.06
   2 -32  12    8.84    7.59
   2 -32  13   -1.96    3.55
  -2 -33  14   34.26   13.04
  -2 -33  13   16.90    9.68
  -2 -33  12   -7.07    8.82
  -2 -33  11   -5.65    5.26
  -2 -33  10    3.03    6.36
  -2 -33   9   52.96   14.88
  -2 -33   8   -1.15    3.58
  -2  33   7    3.84    3.88
  -2 -33   7    0.25    2.89
  -2 -33   6   36.15   11.17
  -2  33   6   39.84    8.99
  -2  33   5   20.37    6.59
  -2 -33   5   22.84    7.75
  -2  33   4  178.58   18.59
  -2 -33   4  196.47   21.92
  -2  33   3    1.74    3.56
  -2 -33   3   -3.24    2.41
  -2  33   2   51.80   10.29
   2  33  -2   48.15    4.32
  -2  33   2   47.12    8.45
  -2 -33   2   48.29    9.98
  -2  33   1   11.45    4.06
  -2 -33   1   13.80    4.95
   2  33  -1   14.16    3.54
  -2 -33   0   30.56    7.15
   2  33   0   47.25   11.29
   2  33   0   28.60    5.76
  -2  33   0   31.25    5.54
   2  33   1   16.34    7.43
   2  33   1    5.92    3.26
   2  33   2   77.13   13.87
   2 -33   2   86.61   15.03
   2  33   2   58.69   10.72
   2  33   3  107.60   13.16
   2 -33   3  106.73   17.45
   2  33   3  115.80   16.66
   2  33   4   59.69   12.44
   2 -33   4   65.06   14.56
   2  33   4   52.17    8.91
   2 -33   5    0.32    2.79
   2  33   5   -7.85    4.09
   2  33   6   -2.01    1.58
   2 -33   6    5.09    3.12
   2  33   7    4.65    4.26
   2 -33   7    4.73    5.08
   2 -33   8   26.72   10.87
   2 -33   9   14.00    8.03
   2 -33  10   13.93    7.83
   2 -33  11   10.80    8.30
   2 -33  12   23.50   10.61
   2 -33  13   13.62   10.29
  -2 -34  13    0.23    4.79
  -2 -34  12   43.83   15.31
  -2 -34  11    6.56    5.90
  -2 -34  10    5.29    6.41
  -2 -34   9   -2.11    4.60
  -2 -34   8    2.51    2.05
  -2 -34   7   78.77   16.62
  -2  34   7   57.06   10.96
  -2 -34   6  106.39   18.00
  -2  34   6   98.47   14.18
  -2 -34   5   78.96   14.88
  -2  34   5   24.12    6.78
  -2  34   4   69.06   11.70
  -2 -34   4   71.94   13.38
  -2  34   3  112.16   15.64
  -2 -34   3  105.75   15.44
  -2  34   2   42.48    9.55
  -2  34   2   35.11    7.69
  -2 -34   2   42.32    9.85
   2  34  -2   33.38    3.36
  -2 -34   1    5.33    4.91
   2  34  -1    0.16    0.84
  -2  34   1    0.79    1.33
  -2 -34   0   -0.10    1.32
   2  34   0    2.08    1.15
  -2  34   0   -1.01    2.08
   2  34   0   -2.62    3.01
   2  34   1   20.06    5.65
   2  34   1   31.05    9.07
   2 -34   2   44.81   11.56
   2  34   2   30.07    7.77
   2  34   2   46.79   10.86
   2 -34   3    0.45    4.48
   2  34   3    1.01    4.10
   2  34   3    9.69    5.81
   2  34   4    4.56    4.90
   2 -34   4   -3.52    3.58
   2  34   5    5.82    3.74
   2 -34   5    5.61    5.06
   2  34   6   -0.38    3.87
   2 -34   6    3.26    0.83
   2  34   7   -0.55    2.68
   2 -34   7   16.81    9.64
   2 -34   8    3.64    3.57
   2 -34   9    2.50    4.16
   2 -34  10    2.46    4.11
   2 -34  11   -0.59    1.93
   2 -34  12   13.08   11.33
  -2 -35  13    4.39    7.36
  -2 -35  12    8.69    7.83
  -2 -35  11    7.32    7.69
  -2 -35  10   -2.67    5.21
  -2 -35   9    5.38    1.95
  -2 -35   8   35.51   10.78
  -2  35   7   32.71    8.34
  -2 -35   7   35.02   10.56
  -2 -35   6   50.55   12.59
  -2  35   6   55.13   10.41
  -2  35   5   53.85   10.88
  -2 -35   5   48.85   11.90
  -2  35   4    6.44    4.12
  -2 -35   4    6.03    3.24
  -2 -35   3  268.82   24.82
  -2  35   3  281.26   24.48
   2  35  -2   51.22    3.60
  -2  35   2   72.97   12.94
  -2 -35   2   69.24   12.11
   2  35  -2   53.28    4.00
  -2 -35   1    0.23    1.85
   2  35  -1    0.66    0.86
  -2  35   1    3.29    2.79
   2  35   0   19.53    4.68
  -2 -35   0   21.23    5.84
  -2  35   0   13.92    3.56
   2  35   0   17.77    6.43
   2  35   1   76.84   13.79
   2  35   1   70.45   10.49
   2  35   2   37.36    9.79
   2 -35   2   24.40    8.63
   2  35   3   29.77    9.20
   2  35   3   17.16    6.00
   2 -35   3   20.56    7.33
   2  35   4   33.22    9.51
   2 -35   4   24.86    8.84
   2  35   5    4.28    4.92
   2 -35   5    2.48    4.66
   2  35   6   24.73    7.71
   2 -35   6   42.89   13.07
   2  35   7    5.48    0.93
   2 -35   7    7.08    3.36
   2 -35   8   11.71    8.86
   2 -35   9   -4.07    4.21
   2 -35  10   12.26    8.48
   2 -35  11   22.69   11.60
   2 -35  12   10.18    9.17
  -2 -36  13  -10.13    8.54
  -2 -36  12   26.35   10.96
  -2 -36  11   -8.29    7.35
  -2 -36  10    0.77    5.22
  -2 -36   9    5.96    5.45
  -2 -36   8    3.21    3.40
  -2  36   7    1.87    2.35
  -2 -36   7   -0.76    1.66
  -2  36   6    0.96    2.27
  -2 -36   6    1.80    3.61
  -2 -36   5  186.09   22.81
  -2  36   5  181.40   19.47
  -2 -36   4   49.17   11.06
  -2  36   4   46.83   10.17
  -2 -36   3   10.56    5.06
  -2  36   3   31.13    9.50
  -2 -36   2    2.92    0.25
  -2  36   2    7.21    3.28
  -2  36   1  178.84   15.03
  -2 -36   1  171.43   18.50
   2  36   0    2.55    2.15
   2  36   0    0.63    3.75
   2  36   1   21.98    7.98
   2  36   1   18.94    5.56
   2 -36   2    4.03    3.61
   2  36   2    9.01    5.29
   2  36   3   29.27    8.25
   2 -36   3   45.72   11.94
   2 -36   4   31.99   10.41
   2  36   4   13.42    6.39
   2 -36   5    2.81    4.41
   2  36   5   -3.21    1.50
   2  36   6  186.36   22.75
   2 -36   6  189.50   27.40
   2 -36   7   21.15   10.21
   2  36   7   17.00    6.35
   2 -36   8    9.47    6.24
   2 -36   9    6.64    3.06
   2 -36  10    3.97    4.77
   2 -36  11    4.29    7.88
   2 -36  12    0.99    6.97
  -2 -37  13   14.35    9.47
  -2 -37  12    2.45    1.75
  -2 -37  11   21.19   10.59
  -2 -37  10   29.57   12.62
  -2 -37   9   41.83   12.99
  -2 -37   8    3.03    4.35
  -2 -37   7    2.54    3.05
  -2  37   7    1.51    3.11
  -2 -37   6   64.20   14.02
  -2  37   6   60.09   12.28
  -2 -37   5    1.91    0.86
  -2  37   5    6.70    3.38
  -2 -37   4    1.17    2.26
  -2  37   4   -0.97    1.69
  -2  37   3  131.12   17.34
  -2 -37   3  117.51   17.09
  -2 -37   2    3.81    2.48
  -2  37   2    6.59    4.21
  -2 -37   1   59.05   11.08
   2  37   0   54.04   13.48
   2  37   1   11.31    6.68
   2 -37   2   60.28   13.19
   2  37   2   56.12   12.59
   2 -37   3    9.03    5.43
   2  37   3   11.21    5.72
   2 -37   4    3.21    2.74
   2  37   4   -0.23    4.14
   2  37   5   25.31    9.00
   2 -37   5   26.28    9.46
   2  37   6    7.24    4.09
   2 -37   6    9.40    6.91
   2 -37   7   11.23    7.13
   2  37   7    7.59    5.21
   2 -37   8    7.74    6.80
   2 -37   9   19.05    9.58
   2 -37  10    5.76    3.52
   2 -37  11    2.80    4.75
  -2 -38  12    3.25    4.87
  -2 -38  11   20.33   12.03
  -2 -38  10   -1.74    4.29
  -2 -38   9   -1.40    3.46
  -2  38   8    4.11    4.44
  -2 -38   8    1.54    1.10
  -2  38   7   14.36    6.00
  -2 -38   7   22.55    9.75
  -2 -38   6    5.51    3.10
  -2  38   6   23.87    7.02
  -2 -38   5   27.02    9.55
  -2  38   5   24.14    7.62
  -2 -38   4   48.63   11.58
  -2  38   4   44.34    9.78
  -2 -38   3   35.26    9.01
  -2  38   3   28.51    7.99
  -2 -38   2   27.24    7.89
  -2  38   2   30.20    8.23
  -2 -38   1   -0.24    2.42
  -2  38   1    5.68    4.22
   2  38  -1    0.57    3.35
   2  38   0  165.78   22.54
   2  38   1   26.77    9.19
   2  38   2    9.37    4.92
   2 -38   3   24.69    9.28
   2  38   3   21.77    7.84
   2 -38   4   -2.54    4.15
   2  38   4   -3.98    5.13
   2 -38   5  120.34   21.38
   2  38   5  123.19   19.27
   2 -38   6    0.01    2.61
   2  38   6    5.86    4.47
   2 -38   7   73.26   18.64
   2  38   7   65.69   14.28
   2 -38   8    0.83    3.64
   2 -38   9   12.19    8.64
   2 -38  10    8.99    9.69
   2 -38  11    2.58    3.64
  -2 -39  12   68.73   20.26
  -2 -39  11    0.89    2.29
  -2 -39  10   22.43   10.46
  -2 -39   9    3.98    4.38
  -2 -39   8   78.28   17.13
  -2  39   8   61.48   11.99
  -2  39   7    4.78    4.34
  -2 -39   7   -0.17    2.05
  -2 -39   6    3.90    1.91
  -2  39   6   10.06    5.28
  -2 -39   5   37.20   10.17
  -2  39   5   40.82    9.43
  -2  39   4    4.60    4.15
  -2 -39   4    0.42    1.58
  -2 -39   3   16.96    6.79
  -2  39   3    5.92    4.12
  -2 -39   2   38.09    9.58
  -2  39   2   36.82   10.11
   2  39  -1   72.74   15.73
  -2 -39   1   72.65   13.07
  -2  39   1   62.92   13.07
   2  39   0   67.91   15.18
   2  39   1   13.84    5.79
   2  39   2   15.90    7.88
   2  39   3    5.63    5.20
   2 -39   3    7.47    5.84
   2 -39   4   -0.85    1.25
   2  39   4   -0.22    3.36
   2  39   5    3.42    1.71
   2 -39   5   -1.67    3.41
   2 -39   6    7.40    4.21
   2  39   6    6.67    4.96
   2 -39   7    9.57    7.49
   2  39   7   12.29    7.80
   2 -39   8   19.82   11.27
   2 -39   9    6.99    7.94
   2 -39  10   -2.83    7.53
   2 -39  11    6.70    8.26
  -2 -40  12   35.46   14.53
  -2 -40  11    3.20    2.85
  -2 -40  10   10.94    7.99
  -2 -40   9   -2.19    3.13
  -2  40   8    4.57    5.07
  -2 -40   8    2.93    2.73
  -2 -40   7    4.80    5.48
  -2  40   7   11.78    5.71
  -2 -40   6    6.99    5.03
  -2  40   6    7.42    4.54
  -2 -40   5   -4.05    3.44
  -2  40   5    0.29    3.09
  -2  40   4    1.89    2.03
  -2 -40   4    5.52    4.97
  -2 -40   3    3.84    2.88
  -2  40   3    3.70    2.63
  -2  40   2    6.45    4.56
  -2 -40   2    5.07    2.62
  -2 -40   1   40.34    9.94
   2  40  -1   38.50   12.10
  -2  40   1   30.23    9.27
   2  40   0  144.14   21.61
   2  40   1    7.73    5.68
   2  40   2   28.55    9.50
   2  40   3   18.95    7.43
   2 -40   3   12.22    6.59
   2 -40   4  112.28   20.05
   2  40   4  112.71   18.81
   2 -40   5    3.12    2.97
   2  40   5    5.12    4.36
   2  40   6   26.40    8.98
   2 -40   6   42.40   14.13
   2 -40   7   -3.83    5.11
   2  40   7   -0.34    3.34
   2 -40   8   18.93   10.19
   2 -40   9   -3.72    6.77
   2 -40  10   15.34   12.37
  -2 -41  11   77.97   20.38
  -2 -41  10    6.60    5.55
  -2 -41   9   69.80   18.42
  -2  41   8   25.38    8.73
  -2 -41   8   22.04    9.53
  -2 -41   7   -0.33    2.80
  -2  41   7    3.46    3.01
  -2 -41   6    0.62    3.12
  -2  41   6    2.78    3.88
  -2 -41   5   36.06   10.78
  -2  41   5   23.70    7.43
  -2 -41   4    4.09    1.56
  -2  41   4    2.78    2.82
  -2  41   3    3.01    3.48
  -2 -41   3   13.68    8.38
  -2 -41   2    9.53    5.27
  -2  41   2   -3.45    3.80
  -2  41   1   20.46    7.49
   2  41  -1   29.82    9.97
  -2 -41   1   27.75    7.87
   2  41   0   15.78    7.16
   2  41   1   37.22   10.25
   2  41   2   58.62   13.41
   2  41   3   -0.52    2.08
   2 -41   3    1.50    4.07
   2  41   4    6.50    5.58
   2 -41   4    8.18    6.91
   2  41   5    8.35    5.55
   2 -41   5   11.51    5.76
   2 -41   6    1.44    2.88
   2  41   6    0.82    3.45
   2 -41   7   21.08   10.94
   2  41   7    7.30    4.81
   2 -41   8   -0.27    5.78
   2 -41   9    8.14    7.22
   2 -41  10   -0.32    2.26
  -2 -42  11    7.83    7.91
  -2 -42  10   16.75    9.10
  -2 -42   9   29.20   11.95
  -2 -42   8   -5.10    4.29
  -2  42   8   -4.16    4.27
  -2 -42   7    6.04    6.99
  -2  42   7    0.72    2.52
  -2 -42   6   -0.13    3.95
  -2  42   6    5.89    4.61
  -2 -42   5   23.26    8.81
  -2  42   5   16.87    6.99
  -2 -42   4   59.09   14.23
  -2  42   4   45.91   10.72
  -2 -42   3    1.33    2.42
  -2  42   3   -2.44    3.67
  -2 -42   2   -0.51    3.65
  -2  42   2    3.25    2.72
   2  42  -1   43.72   13.20
  -2  42   1   30.88    9.87
   2  42   0    3.28    5.29
   2  42   1   35.00   10.20
   2  42   2   29.04   10.58
   2  42   3   45.98   12.68
   2 -42   3   56.19   14.20
   2 -42   4    8.42    4.55
   2  42   4   14.79    7.33
   2 -42   5   57.97   15.52
   2  42   5   43.21   12.00
   2 -42   6   -1.75    3.94
   2  42   6    5.11    5.17
   2  42   7   48.46   12.84
   2 -42   7   48.79   15.09
   2 -42   8    0.80    2.40
   2 -42   9   24.66   11.74
   2 -42  10   -5.84    5.80
  -2 -43  11   26.08   14.48
  -2 -43  10   30.38   13.13
  -2 -43   9   28.53   12.74
  -2  43   8   20.49    7.70
  -2 -43   8   14.84    8.08
  -2 -43   7   -6.95    5.76
  -2  43   7    2.90    1.72
  -2 -43   6   62.38   15.17
  -2  43   6   49.43   11.45
  -2  43   5    2.26    2.45
  -2 -43   5    3.00    4.66
  -2  43   4    3.01    2.47
  -2 -43   4   -2.70    3.91
  -2 -43   3   11.73    5.90
  -2  43   3   11.04    5.62
  -2 -43   2    4.48    3.55
  -2  43   2    7.36    5.17
  -2  43   1   37.55   10.53
   2  43  -1   35.66   10.88
   2  43   0    4.81    5.44
   2  43   1   91.46   17.68
   2  43   2    8.12    6.35
   2  43   3   43.73   12.96
   2  43   4   12.53    6.99
   2 -43   4    4.44    5.73
   2  43   5    3.16    3.53
   2 -43   5    6.98    5.59
   2 -43   6   -1.06    3.83
   2  43   6    5.84    4.55
   2 -43   7    1.12    6.83
   2  43   7    1.92    4.10
   2 -43   8   11.39    7.67
   2  43   8   17.21    8.57
   2 -43   9    4.99    5.77
  -2 -44  10    7.29    6.19
  -2 -44   9   33.69   12.35
  -2 -44   8   68.02   16.88
  -2  44   8   59.99   14.13
  -2  44   7   26.43    9.25
  -2 -44   7   27.19   10.10
  -2 -44   6    6.81    6.97
  -2  44   6    3.82    2.26
  -2  44   5   70.16   13.77
  -2 -44   5   86.32   17.28
  -2  44   4    5.74    4.92
  -2 -44   4   -0.18    4.14
  -2  44   3   51.31   12.11
  -2 -44   3   58.76   13.43
  -2  44   2   -3.40    3.60
  -2 -44   2    2.01    4.42
   2  44  -1   16.45    8.60
  -2  44   1   20.33    8.57
   2  44   0    8.94    7.21
   2  44   1   40.61   11.68
   2  44   2    2.48    1.75
   2  44   3    1.65    2.40
   2 -44   4   20.11    9.32
   2  44   4   16.96    7.48
   2 -44   5   12.61    7.31
   2  44   5   -5.39    5.39
   2  44   6   30.53    9.49
   2 -44   6   33.10   12.36
   2  44   7    0.28    4.11
   2 -44   7    5.81    6.46
   2  44   8   38.04   11.56
   2 -44   8   53.98   17.14
   2 -44   9   -9.24    7.05
  -2 -45  10   -5.28    9.32
  -2 -45   9   -4.97    6.65
  -2 -45   8    1.68    2.86
  -2  45   8  180.47   25.97
  -2  45   7   24.81    8.51
  -2 -45   7   24.00    9.99
  -2  45   6   -1.67    1.18
  -2 -45   6    9.18    4.81
  -2 -45   5   13.83    7.73
  -2  45   5    6.27    2.61
  -2  45   4    7.56    5.54
  -2 -45   4    5.27    4.47
  -2 -45   3   14.32    6.67
  -2  45   3    2.87    2.78
  -2 -45   2   11.71    5.45
  -2  45   2   23.11    9.07
   2  45  -1    3.81    4.58
  -2  45   1    7.78    2.98
   2  45   0   29.80   11.05
   2  45   1   10.93    6.26
   2  45   2  240.00   29.45
   2  45   3    0.38    0.40
   2  45   4   -1.88    3.70
   2 -45   4    7.84    5.58
   2 -45   5    7.28    4.89
   2  45   5    8.08    5.26
   2  45   6   -0.98    0.94
   2 -45   6   -1.45    1.76
   2  45   7   -4.77    5.47
   2 -45   7   -2.88    2.88
   2 -45   8   -7.26    8.69
   2  45   8   -0.42    3.43
  -2 -46  10   28.10   14.46
  -2 -46   9   17.51   10.22
  -2 -46   8   90.62   20.34
  -2  46   8   54.13   12.16
  -2 -46   7    8.50    5.26
  -2  46   7    8.29    5.75
  -2  46   6   52.26   12.17
  -2 -46   6   49.34   13.93
  -2  46   5    6.34    6.37
  -2 -46   5   -1.70    4.16
  -2 -46   4   61.52   14.59
  -2  46   4   57.56   12.81
  -2 -46   3    7.10    5.55
  -2  46   3    1.17    2.54
   2  46  -2   19.57    8.67
  -2  46   2   30.31    9.61
  -2 -46   2   17.63    7.42
   2  46  -1    8.71    4.85
  -2  46   1    9.75    6.06
  -2  46   0   15.70    7.70
   2  46   0   17.57    6.55
   2  46   1    3.34    4.82
   2  46   2    4.05    4.41
   2  46   3    0.03    0.82
   2 -46   4    1.33    2.42
   2  46   4   -7.81    5.38
   2 -46   5    2.83    5.83
   2  46   5    4.31    5.49
   2 -46   6    1.36    2.64
   2  46   6    6.32    5.27
   2 -46   7   10.32    8.62
   2  46   7    6.85    3.52
   2 -46   8   -5.69    6.67
   2  46   8   -0.03    1.16
  -2 -47   9    1.02    5.24
  -2 -47   8   -0.57    1.24
  -2  47   8   -0.09    3.27
  -2 -47   7   -8.70    7.96
  -2  47   7    6.69    5.79
  -2 -47   6    4.16    3.63
  -2  47   6    8.46    5.24
  -2 -47   5   23.08    9.54
  -2  47   5    7.66    4.11
  -2  47   4   16.16    6.85
  -2 -47   4   25.88   10.15
  -2 -47   3   13.42    7.17
  -2  47   3    1.01    0.86
  -2  47   2   33.51    9.82
   2  47  -2   34.31   11.93
  -2  47   1   24.67    9.18
   2  47  -1   21.14    9.23
  -2  47   0   20.73    8.21
   2  47   0   12.10    5.91
   2  47   1   -4.72    3.65
   2  47   2   25.06    9.75
   2  47   3   11.50    7.43
   2  47   4   23.35    8.72
   2 -47   5   -3.66    2.97
   2  47   5    4.87    5.46
   2  47   6   -2.55    4.70
   2 -47   6   -2.45    4.94
   2 -47   7   10.13   10.58
   2  47   7    1.02    2.99
   2  47   8   12.70    6.99
   2 -47   8   23.55   12.07
  -2 -48   9    1.55    4.14
  -2 -48   8   -7.12    5.73
  -2  48   8    4.29    4.98
  -2 -48   7   31.65   12.43
  -2  48   7   33.65   11.14
  -2  48   6    3.20    2.65
  -2 -48   6    3.01    1.66
  -2 -48   5   25.05    9.18
  -2  48   5   34.50   10.29
  -2  48   4    9.30    5.16
  -2 -48   4    9.83    5.88
  -2 -48   3   15.68    7.19
  -2  48   3    8.34    4.96
   2  48  -2    9.02    8.00
  -2  48   2   -1.29    2.10
  -2  48   1   55.38   13.72
   2  48  -1   48.27   13.64
   2  48   0   15.50    8.06
  -2  48   0   18.67    7.70
   2  48   1   15.42    8.78
   2  48   2    0.27    2.76
   2  48   3    1.00    2.71
   2  48   4   26.41    9.29
   2  48   5    2.22    5.62
   2 -48   5    5.26    6.16
   2 -48   6    3.44    3.92
   2  48   6   -1.31    3.60
   2 -48   7   -3.49    4.58
   2  48   7    3.64    4.59
   2  48   8    4.59    2.25
  -2 -49   9    0.38    4.11
  -2 -49   8    6.97    6.54
  -2 -49   7    3.41    5.70
  -2  49   7    3.27    0.61
  -2 -49   6   -2.80    3.28
  -2  49   6    5.50    3.36
  -2  49   5   -6.97    6.78
  -2 -49   5   11.35    5.65
  -2 -49   4    8.58    5.72
  -2  49   4    6.85    4.91
  -2  49   3    7.03    4.76
  -2 -49   3   15.52    6.74
   2  49  -2    7.30    6.61
  -2  49   2   -3.94    4.64
   2  49  -1    6.07    6.15
  -2  49   1   12.54    6.95
   2  49   0   24.36   10.36
  -2  49   0   17.11    7.83
   2  49   1   18.08    8.65
   2  49   2    4.37    5.16
   2  49   3   -4.50    3.86
   2  49   4   -2.65    5.00
   2  49   5   13.70    8.68
   2 -49   5   -2.83    4.22
   2  49   6    4.92    3.62
   2 -49   6  -16.34    8.95
   2  49   7   43.29   15.50
   2 -49   7    6.13    4.91
   2  49   8   -9.21    6.78
  -2 -50   8   13.13    7.90
  -2 -50   7    7.39    5.32
  -2  50   7   -0.52    0.38
  -2 -50   6   16.19    8.36
  -2  50   6    8.97    4.86
  -2 -50   5    4.73    4.98
  -2  50   5   -4.82    4.45
  -2 -50   4    7.47    2.32
  -2  50   4    8.82    4.78
  -2  50   3   -3.59    2.82
  -2 -50   3    2.47    2.61
  -2  50   2   15.16    7.27
   2  50  -2   11.23    6.37
   2  50  -1   -3.02    4.40
  -2  50   1   -1.13    3.76
  -2  50   0   -1.23    1.19
   2  50   0    2.16    1.60
   2  50   1    2.08    7.05
   2  50   2    7.16    6.79
   2  50   3   30.61   10.77
   2  50   4    6.76    5.29
   2  50   5   27.05   11.21
   2  50   6    4.18    1.78
   2 -50   6   15.80    9.97
   2  50   7   25.33   11.62
  -2 -51   8    6.92    5.41
  -2 -51   7   30.21   13.59
  -2 -51   6   30.90   11.02
  -2  51   6   35.92   10.61
  -2  51   5   27.38    9.61
  -2 -51   5   10.85    6.27
  -2 -51   4   -2.58    4.84
  -2  51   4    0.30    0.93
  -2  51   3    0.76    1.47
   2  51  -3   -3.65    4.31
  -2  51   2   -3.59    2.27
   2  51  -2    4.29    5.02
  -2  51   1    0.48    1.27
   2  51  -1   -1.68    4.61
   2  51   0   18.70    9.00
  -2  51   0    3.73    2.73
  -2  51  -1   -0.81    2.91
   2  51   1    3.70    5.14
   2  51   2   -5.30    4.44
   2  51   3   -1.68    3.53
   2  51   4    6.88    6.44
   2  51   5   10.62    7.97
   2 -51   6   13.93    9.96
   2  51   6   16.19    8.88
  -2 -52   7    6.15    3.83
  -2  52   6    1.40    2.14
  -2 -52   6   21.96   11.66
  -2 -52   5    3.17    3.49
  -2  52   5    4.49    4.07
  -2 -52   4   -2.05    4.51
  -2  52   4   -3.67    0.91
  -2  52   3   11.75    6.57
   2  52  -3   15.38   10.15
   2  52  -2  -16.91    8.62
  -2  52   2    9.80    6.83
   2  52  -1    7.42    6.68
  -2  52   1    2.20    2.72
   2  52   0   -5.15    4.10
  -2  52   0    2.26    3.48
   2  52   1    0.93    2.03
  -2  52  -1   -2.42    5.26
   2  52   2   15.09    8.96
   2  52   3    7.65    5.98
   2  52   4   25.96   11.63
   2  52   5    2.49    6.17
  -2 -53   7    3.24    3.26
  -2 -53   6   15.70   11.43
  -2 -53   5   -6.87    6.54
  -2  53   5   -1.04    3.04
  -2 -53   4    6.63    8.30
  -2  53   4   -0.63    1.47
   2  53  -3    2.06    2.70
  -2  53   3    7.95    4.48
  -2  53   2   28.92   11.10
   2  53  -2   27.45   12.68
   2  53  -1   68.83   23.46
  -2  53   1   -9.65    5.91
  -2  53   0   21.46    9.66
   2  53   0   21.51    9.93
  -2  53  -1    7.22    5.03
   2  53   1   34.29   14.10
   2  53   2   15.58    8.90
   2  53   3   12.99    8.81
   2  53   4   49.36   13.08
  -2 -54   6   11.11    6.26
  -2 -54   5    7.25    4.95
  -2  54   4    1.36    4.99
  -2  54   3    2.67    4.22
   2  54  -2    8.40    7.25
  -2  54   2    6.92    5.27
   2  54  -1    2.00    2.95
  -2  54   1  -11.33    6.47
  -2  54   0    5.01    5.04
   2  54   0   10.31    7.01
  -2  54  -1   12.13    8.09
   2  54   1   -1.26    2.81
   2  54   2    2.33    3.30
   2  54   3    9.23    6.30
  -2 -55   6    7.56    6.50
  -2 -55   5    2.23    1.74
  -2  55   4    1.87    2.12
  -2  55   3   15.40    7.40
  -2  55   2    3.19    2.68
  -2  55   1   29.48   10.33
  -2  55   0   11.97    7.31
  -2  55  -1   14.12    7.95
  -2  56   3   10.80    6.44
  -2  56   2   15.52    9.06
  -2  56   1   38.69   13.56
  -2  56   0   -2.27    3.14
  -2  56  -1    9.47    6.30
  -2  56  -2    2.43    4.69
  -2  57   2   25.18   11.35
  -2  57   1   10.11    6.55
  -2  57   0   -1.88    5.56
  -2  57  -1   10.40    7.98
  -2  58   2   29.48   11.66
  -2  58   1   10.38    8.38
  -3   0  18   -4.31    6.45
  -3   0  17    7.88    4.74
  -3   0  16   -2.51    2.74
  -3   0  15    5.86    3.61
  -3   0  14   -2.75    4.79
  -3   0  13    2.72    2.40
  -3   0  12   -0.73    2.13
  -3   0  11  485.43   35.88
  -3   0  10    0.27    0.47
  -3   0   7    5.90    2.39
   3   0  -7    7.21    2.93
  -3   0   6    1.29    2.69
   3   0  -6    2.88    3.32
   3   0  -5   31.01    5.92
  -3   0   5   32.59    6.25
  -3   0   4   -2.46    2.30
   3   0  -4   -0.75    0.78
  -3   0   3 1415.79   34.01
   3   0  -3 1430.02   34.99
  -3   0   2    0.74    0.36
   3   0  -2   -0.49    0.56
  -3   0   1  128.56    6.99
   3   0  -1  139.41    9.75
   3   0  -1  132.13    6.41
  -3   0   0    1.10    1.23
  -3   0  -1 2210.21   34.31
  -3   0  -1 2156.33   35.00
  -3   0  -2   -1.70    1.18
   3   0   2    2.10    1.07
  -3   0  -3  118.98    9.24
   3   0   3  118.87    9.60
  -3   0  -4   -0.37    0.97
   3   0   4    0.68    1.82
   3   0   5  172.15   13.82
  -3   0  -5  101.54   14.69
  -3   0  -6   -2.38    2.21
   3   0   6   -1.72    1.45
  -3   0  -7   -0.50    1.24
   3   0   7    2.17    0.35
  -3   0  -8   -0.86    1.64
   3   0   8   -0.26    2.03
   3   0   9   20.03    6.32
   3   0  10    1.57    3.62
   3   0  11   35.12    9.34
   3   0  12   -0.41    3.05
   3   0  13   11.29    6.15
   3   0  14    2.21    6.22
   3   0  15   -0.84    3.44
  -3   1  19    4.73    8.11
  -3   1  18    1.73    4.61
  -3  -1  18   -6.79    5.56
  -3   1  17    6.56    5.83
  -3  -1  17    3.91    7.30
  -3   1  16   -2.61    3.85
  -3  -1  16    0.12    2.31
  -3  -1  15    0.54    5.85
  -3   1  15    4.08    0.47
  -3   1  14    6.79    5.58
  -3  -1  14    3.29    4.15
  -3  -1  13   -1.48    3.66
  -3   1  13    4.14    5.57
  -3   1  12    3.18    3.57
  -3  -1  12   -3.31    3.60
  -3  -1  11   22.44    8.32
  -3   1  11   14.51   11.82
  -3   1  10   12.27    5.14
  -3  -1  10   10.47    6.04
  -3  -1   9    4.76    4.36
   3   1  -7   -1.96    2.28
   3  -1  -7   -2.55    2.19
  -3  -1   7   -1.87    1.78
  -3   1   7   -1.11    2.74
  -3   1   6   77.11   10.26
   3   1  -6   69.30    9.88
   3  -1  -6   75.24   10.58
  -3  -1   6   83.28   10.07
  -3  -1   5  856.55   31.11
   3   1  -5  871.52   32.01
   3  -1  -5  861.38   32.68
  -3   1   5  875.52   32.06
   3   1  -4  112.64   10.63
   3  -1  -4  112.06   10.99
  -3   1   4  111.28   10.50
  -3  -1   4  115.79   10.50
   3   1  -3  382.47   17.95
  -3  -1   3  366.67   17.18
  -3   1   3  368.69   17.50
   3  -1  -3  379.53   18.39
  -3  -1   2 1903.40   36.60
  -3   1   2 1872.09   37.16
   3   1  -2 1835.58   36.62
   3  -1  -2 1833.51   37.37
  -3  -1   1 2437.80   32.28
   3  -1  -1 2385.93   40.57
  -3   1   1 2295.13   26.65
   3  -1  -1 2378.35   25.01
   3   1  -1 2321.33   39.60
   3   1  -1 2345.90   29.69
  -3   1   0 2301.09   30.69
  -3  -1   0 2370.33   33.66
   3   1   0 2391.76   32.89
  -3   1  -1 1367.08   28.20
  -3  -1  -1 1378.97   25.87
  -3  -1  -1 1367.69   28.83
  -3  -1  -2  179.52    9.64
   3  -1   2  192.99   11.53
   3   1   2  141.45    9.53
  -3   1  -2  174.32   10.46
   3   1   3    8.10    2.89
  -3   1  -3    5.74    2.39
  -3  -1  -3    6.48    2.25
   3  -1   3    6.27    3.52
   3   1   4   25.86    5.27
  -3  -1  -4   36.59    5.96
  -3   1  -4   35.55    5.84
   3  -1   4   35.05    5.91
  -3   1  -5  428.22   20.82
  -3  -1  -5  482.01   21.45
   3   1   5  383.33   19.82
   3  -1   5  405.85   21.53
  -3  -1  -6   37.30    6.21
  -3   1  -6   31.18    6.37
   3   1   6   31.15    6.26
   3  -1   6   21.81    5.43
  -3   1  -7   47.75    7.80
   3   1   7   37.54    7.64
   3  -1   7   37.71    7.32
  -3  -1  -7   45.63    7.61
   3   1   8   57.95   10.12
   3  -1   8   61.24    9.92
   3  -1   9   95.04   13.79
   3   1   9   76.76   12.83
   3   1  10   32.65    8.34
   3  -1  10   26.35    8.43
   3  -1  11   51.20   11.36
   3   1  11   39.93   10.13
   3   1  12   44.50   11.37
   3  -1  12   55.02   12.27
   3   1  13   81.75   14.82
   3  -1  13   91.55   16.17
   3   1  14   26.40    9.29
   3  -1  14   17.45    9.13
   3   1  15    1.02    4.62
   3  -1  15   -0.18    4.36
  -3   2  19    1.49    2.10
  -3  -2  18   -1.53    7.15
  -3   2  18    8.02    4.64
  -3   2  17    2.32    3.43
  -3  -2  17   16.31    9.94
  -3   2  16    1.08    2.33
  -3  -2  16   -0.50    4.50
  -3   2  15   11.94    6.63
  -3  -2  15   15.63   10.84
  -3  -2  14    5.30    4.89
  -3   2  14    2.07    6.03
  -3   2  13    6.56    6.75
  -3  -2  13    1.22    1.22
  -3   2  12   24.46    8.31
  -3  -2  12   22.12    7.69
  -3  -2  11  101.96   17.19
  -3   2  11   53.18   14.77
  -3  -2  10  102.23   17.28
  -3  -2   9   62.51   11.88
  -3  -2   7    2.65    2.14
   3   2  -7   -1.02    1.96
  -3   2   7   -0.72    1.51
   3  -2  -7    1.02    2.47
   3  -2  -6   32.29    7.09
  -3  -2   6   36.61    7.48
  -3   2   6   30.49    6.24
   3   2  -6   36.65    7.37
  -3   2   5   84.99   10.00
   3   2  -5   73.14    8.89
   3  -2  -5   77.04    9.84
  -3  -2   5   85.83    9.63
   3   2  -4 1074.74   32.12
   3  -2  -4 1100.78   34.65
  -3  -2   4 1094.17   31.75
  -3   2   4 1091.54   33.40
   3  -2  -3   74.50    8.30
   3   2  -3   76.50    8.03
  -3   2   3   64.22    7.30
  -3  -2   3   73.80    7.48
  -3   2   2   30.54    4.60
  -3  -2   2   31.38    4.60
   3   2  -2   28.93    4.46
   3  -2  -2   23.33    4.13
  -3   2   1  333.70    9.02
   3  -2  -1  345.82   15.65
   3   2  -1  332.29   14.82
   3   2  -1  327.47   12.24
  -3  -2   0 1972.15   32.52
   3   2   0 2074.71   32.33
  -3   2  -1 3351.60   46.33
  -3  -2  -1 3283.14   37.77
  -3  -2  -1 3305.64   45.85
  -3  -2  -2   62.15    5.43
   3   2   2   61.94    5.66
   3  -2   2   62.29    6.69
  -3   2  -2   60.05    6.48
  -3  -2  -2   64.87    6.93
  -3  -2  -3  450.08   16.05
   3  -2   3  424.32   19.18
  -3   2  -3  440.56   18.67
   3   2   3  382.88   15.66
  -3  -2  -4   25.56    4.74
  -3   2  -4   35.39    5.95
   3   2   4   17.20    4.79
   3  -2   4   25.43    4.80
  -3  -2  -5   90.72    8.55
  -3   2  -5   75.65    9.83
   3   2   5   66.82    8.47
   3  -2   5   83.71   10.25
  -3  -2  -6    1.89    1.32
  -3   2  -6    0.82    1.12
   3  -2   6    1.95    1.74
   3   2   6    1.23    2.76
   3  -2   7    9.59    3.70
  -3   2  -7    3.16    2.07
  -3  -2  -7    5.98    1.97
   3   2   7    2.70    2.47
   3   2   8    2.97    1.28
   3  -2   8   -1.44    3.00
   3   2   9    0.73    1.11
   3  -2   9    0.19    1.28
   3   2  10   22.47    7.07
   3  -2  10   12.65    6.16
   3   2  11    3.14    4.12
   3  -2  11    6.59    5.53
   3   2  12   72.33   14.27
   3  -2  12   55.86   12.69
   3   2  13    4.93    3.44
   3  -2  13    7.99    5.40
   3   2  14   -0.76    2.57
   3  -2  14    2.14    3.15
   3  -2  15    2.99    3.76
   3   2  15    2.30    5.75
   3  -2  16    5.34    6.39
  -3   3  19   13.11    8.25
  -3   3  18   -6.88    5.42
  -3  -3  18   -8.24    6.22
  -3  -3  17   -2.34    5.59
  -3   3  17    3.02    5.28
  -3   3  16    2.22    3.96
  -3  -3  16    1.70    3.67
  -3   3  15   31.40   11.20
  -3  -3  15    7.46    5.98
  -3  -3  14    4.27    4.60
  -3   3  14    4.54    5.89
  -3   3  13    0.44    2.98
  -3  -3  13    5.89    5.09
  -3   3  12    3.93    2.89
  -3  -3  12    6.88    5.47
  -3  -3  11   16.94    6.74
  -3   3  11   14.14    9.45
  -3  -3  10   42.37   10.16
  -3  -3   9   66.60   15.31
  -3  -3   8   16.21    6.35
   3   3  -7   24.67    6.48
   3  -3  -7   27.96    6.70
  -3  -3   7   26.67    6.34
   3   3  -6   53.91    8.52
  -3  -3   6   52.37    7.79
   3  -3  -6   49.81    8.66
  -3   3   6   51.71    8.51
  -3  -3   5  334.32   18.59
  -3   3   5  343.15   20.54
   3  -3  -5  325.26   20.53
   3   3  -5  330.92   19.10
  -3  -3   4   39.67    5.76
   3  -3  -4   49.06    7.51
  -3   3   4   43.60    6.99
   3   3  -4   41.39    6.11
   3  -3  -3  187.06   13.31
  -3  -3   3  181.88   11.73
  -3   3   3  184.07   12.78
   3   3  -3  183.43   12.29
   3  -3  -2  624.46   22.15
   3   3  -2  630.08   21.07
  -3  -3   2  658.34   21.22
  -3   3   2  641.39   22.16
  -3   3   1   94.30    4.31
   3   3  -1   96.73    7.01
  -3   3   1   97.27    8.20
   3  -3  -1   97.33    8.19
  -3  -3   0  129.86    9.28
   3   3   0  139.44    8.83
  -3  -3  -1  495.97   13.83
   3   3   1  511.54   18.38
  -3  -3  -1  492.86   18.32
  -3   3  -1  499.48   18.74
   3  -3   2    2.39    1.41
  -3   3  -2   12.07    3.35
  -3  -3  -2    7.34    1.80
  -3  -3  -2    8.48    2.68
   3  -3   3  111.09   10.68
  -3  -3  -3  116.47    8.02
  -3   3  -3  116.49   10.33
   3   3   3   97.64    7.73
  -3  -3  -3  121.95   10.70
  -3   3  -4  226.90   15.90
   3   3   4  223.64   12.97
   3  -3   4  245.85   16.13
  -3  -3  -4  258.73   14.16
   3   3   5  124.43   10.85
  -3  -3  -5  177.31   11.94
  -3   3  -5  167.45   14.69
   3  -3   5  167.01   14.61
   3  -3   6    0.67    2.14
  -3   3  -6    2.27    1.89
  -3  -3  -6    1.95    1.60
   3   3   6    2.23    0.67
  -3   3  -7    2.93    2.63
   3   3   7    3.46    1.14
   3  -3   7    0.78    1.61
   3   3   8   32.64    7.44
   3  -3   8   46.49    9.65
   3   3   9   24.03    7.08
   3  -3   9   40.68    9.11
   3   3  10   11.15    5.58
   3  -3  10   11.41    5.10
   3   3  11    5.12    3.37
   3  -3  11    6.14    5.86
   3   3  12    6.36    6.53
   3  -3  12    2.06    1.07
   3   3  13    1.82    3.20
   3  -3  13    0.57    3.44
   3   3  14    0.26    3.30
   3  -3  14    2.26    4.54
   3  -3  15    0.12    0.51
   3  -3  16    1.58    0.22
  -3   4  19    8.00    6.91
  -3  -4  18    7.94    7.02
  -3   4  18    6.46    7.23
  -3   4  17    4.40    3.38
  -3  -4  17    0.49    4.67
  -3   4  16    3.39    3.89
  -3  -4  16   -6.55    5.41
  -3  -4  15   -8.77    8.27
  -3   4  15    3.41    4.62
  -3  -4  14   27.85   17.72
  -3   4  14   84.53   16.31
  -3   4  13   18.57    7.28
  -3  -4  13   14.00    6.31
  -3   4  12    3.48    4.48
  -3  -4  12    1.52    1.95
  -3  -4  11   -1.13    2.95
  -3  -4  10   21.49    6.71
  -3  -4   9   -0.65    1.14
  -3  -4   8  127.99   16.59
  -3  -4   8  121.10   14.04
   3  -4  -7   39.70    8.30
   3   4  -7   24.73    5.94
  -3  -4   7   25.53    6.15
   3   4  -6  153.31   14.34
  -3  -4   6  150.92   13.31
  -3   4   6  153.26   15.11
   3  -4  -6  151.10   15.16
  -3   4   5  387.18   22.05
   3   4  -5  381.47   20.37
   3  -4  -5  386.37   22.97
  -3  -4   5  376.32   19.51
   3   4  -4   28.34    5.11
   3  -4  -4   32.80    6.36
  -3  -4   4   22.63    4.39
  -3   4   4   31.23    5.58
  -3   4   3  221.82   14.28
  -3  -4   3  203.31   12.22
   3  -4  -3  210.34   14.25
   3   4  -3  223.97   13.19
   3   4  -2  615.59   20.53
  -3   4   2  616.34   22.03
   3  -4  -2  599.99   22.42
   3   4  -1 1605.76   30.07
   3  -4  -1 1519.68   33.35
  -3   4   1 1541.67   33.35
  -3  -4   0  463.47   17.50
   3   4   0  488.04   17.24
  -3  -4  -1 1973.63   37.71
   3   4   1 1959.59   37.01
  -3   4  -1 1941.82   38.71
  -3  -4  -2  555.54   21.58
   3  -4   2  526.56   21.32
  -3  -4  -2  500.27   13.20
  -3   4  -2  527.25   20.89
  -3  -4  -3  161.86    9.68
  -3  -4  -3  171.49   13.52
  -3   4  -3  193.20   13.14
   3  -4   3  125.78   11.70
   3   4   3  155.64    8.87
  -3   4  -4  578.49   24.82
  -3  -4  -4  589.20   18.51
   3  -4   4  533.44   24.91
  -3  -4  -4  597.14   25.69
  -3  -4  -5   61.89    6.95
   3  -4   5   61.90    9.10
  -3   4  -5   48.30    8.82
   3   4   5   37.62    6.14
   3   4   6   18.66    5.08
   3  -4   6   14.66    4.90
  -3   4  -6   25.58    6.54
   3   4   7   44.02    7.82
   3  -4   7   34.66    8.10
   3   4   8  199.09   17.65
   3  -4   8  174.82   19.04
   3   4   9    0.18    2.11
   3  -4   9   -6.39    3.64
   3   4  10    1.13    1.60
   3  -4  10    4.25    2.60
   3   4  11    3.85    3.66
   3  -4  11    8.94    5.25
   3   4  12   -0.77    3.03
   3  -4  12    1.72    3.34
   3   4  13   -0.60    3.49
   3  -4  13    5.37    2.71
   3   4  14   -0.14    4.09
   3  -4  14    1.20    4.47
   3  -4  15    3.29    7.98
   3  -4  16    4.49    5.99
  -3   5  19  -11.44    7.23
  -3   5  18    8.27    4.73
  -3  -5  18   13.05    8.27
  -3   5  17   -0.24    2.61
  -3  -5  17   -2.45    1.74
  -3  -5  16   33.05   13.61
  -3   5  16   28.56   10.64
  -3   5  15   20.42    9.31
  -3  -5  15   23.91    8.93
  -3   5  14  143.92   21.35
  -3  -5  14   61.49   19.66
  -3   5  13    0.61    4.12
  -3  -5  13    1.78    3.00
  -3   5  12    4.53    4.71
  -3  -5  12    1.64    0.59
  -3  -5  11   48.33   12.08
  -3  -5  10  271.65   26.55
  -3  -5   9   43.41   10.66
  -3  -5   8   20.78    7.82
  -3  -5   8   42.40    8.02
   3   5  -7    9.46    4.79
  -3  -5   7    4.11    2.60
   3  -5  -7    9.13    2.86
  -3  -5   7    8.57    4.41
   3  -5  -6  395.19   25.12
   3   5  -6  399.21   22.39
  -3  -5   6  399.40   21.70
  -3   5   6  404.92   24.90
   3   5  -5   58.58    7.88
   3  -5  -5   54.76    8.52
  -3   5   5   45.06    7.59
  -3  -5   5   52.07    7.33
   3  -5  -4  158.79   13.49
   3   5  -4  168.78   12.32
  -3  -5   4  175.44   12.01
  -3   5   4  159.83   13.20
   3  -5  -3  152.18   12.20
  -3  -5   3  149.08   10.41
   3   5  -3  145.85   10.52
  -3   5   3  152.50   12.10
  -3   5   2 1227.47   31.56
   3   5  -2 1220.27   28.66
   3  -5  -2 1233.53   32.64
   3   5  -1   15.87    3.14
  -3   5   1   14.68    3.29
   3  -5  -1   14.51    3.04
   3   5   0 1709.30   33.69
   3  -5   0 1663.78   34.30
  -3  -5   0 1630.35   34.38
  -3   5  -1   69.20    7.62
  -3  -5  -1   72.34    7.67
   3   5   1   71.83    7.50
   3  -5   2   43.67    6.88
  -3  -5  -2   43.67    6.28
  -3  -5  -2   43.51    3.51
  -3   5  -2   38.63    6.42
  -3  -5  -3  815.81   28.70
  -3   5  -3  774.76   27.30
   3  -5   3  754.03   29.11
   3   5   3  662.85   17.35
  -3  -5  -3  785.27   17.63
  -3   5  -4  149.53   13.53
  -3  -5  -4  173.51    9.63
  -3  -5  -4  157.73   13.11
   3   5   4  102.10    8.05
   3  -5   4  160.75   14.74
  -3  -5  -5   74.51    7.57
  -3   5  -5   70.89    9.98
   3  -5   5   69.40    9.98
   3   5   5   64.41    8.35
  -3   5  -6    2.37    2.98
   3  -5   6    0.19    1.23
   3   5   6    2.99    1.01
   3   5   7    3.73    3.09
   3  -5   7    7.87    1.14
   3   5   8    1.88    7.24
   3  -5   8   -5.40    5.01
   3   5   9   11.49    5.47
   3  -5   9    5.61    4.92
   3   5  10   11.24    4.82
   3  -5  10   10.31    6.04
   3   5  11   18.15    6.01
   3  -5  11   23.39    8.13
   3   5  12   24.91    9.00
   3  -5  12   23.04    8.92
   3   5  13   49.11   12.53
   3  -5  13   54.99   13.77
   3   5  14    2.76    4.10
   3  -5  14    4.62    4.70
   3  -5  15    6.01    7.74
   3  -5  16    1.34    5.42
  -3   6  19   -9.89    6.70
  -3   6  18    3.15    4.59
  -3  -6  18    9.60    6.66
  -3   6  17    2.34    5.18
  -3  -6  17    4.43    5.59
  -3  -6  16   -6.55    6.08
  -3   6  16   -1.95    3.31
  -3  -6  15   -3.96    3.83
  -3   6  15   -2.55    1.57
  -3  -6  14   10.44    7.92
  -3   6  14    2.19    0.32
  -3   6  13  121.88   19.74
  -3  -6  13   46.54   13.77
  -3   6  12   35.95    9.53
  -3  -6  12   49.09   12.45
  -3  -6  11   12.87    5.73
  -3  -6  10   20.08    9.01
  -3  -6   9    3.87    2.76
  -3  -6   8  273.22   20.66
  -3  -6   8  190.36   22.31
  -3  -6   7  194.92   16.05
  -3  -6   7  190.34   19.02
   3   6  -7  197.52   17.07
   3  -6  -7  188.93   19.17
  -3  -6   6    4.26    3.06
  -3  -6   6    3.92    2.04
   3   6  -6    5.74    4.24
   3  -6  -6   -2.75    3.34
  -3   6   6    5.05    0.89
   3  -6  -5   26.54    6.04
   3   6  -5   23.86    5.10
  -3   6   5   24.89    5.29
  -3  -6   5   28.40    5.52
  -3  -6   4   80.08    8.16
   3  -6  -4   81.79    9.98
  -3   6   4   78.22    9.53
   3   6  -4   71.27    7.70
  -3  -6   3    8.20    2.42
   3   6  -3   10.80    2.70
  -3   6   3   10.10    2.91
   3  -6  -3   12.33    3.75
   3   6  -2  240.78   12.65
  -3   6   2  226.82   13.67
   3  -6  -2  230.79   14.34
   3   6  -1  367.88   15.97
  -3   6   1  354.67   16.37
   3  -6  -1  358.74   16.54
   3  -6   0  354.81   15.97
  -3  -6   0  287.36   16.35
   3   6   0  352.95   15.98
  -3  -6  -1  161.00   11.60
   3   6   1  162.09   11.38
  -3   6  -1  158.06   11.73
  -3   6  -2  467.36   20.57
  -3  -6  -2  474.92   10.36
   3   6   2  513.44   21.87
   3  -6   2  483.22   21.85
  -3  -6  -2  514.98   21.62
  -3  -6  -3  807.44   15.85
  -3  -6  -3  800.00   28.73
  -3   6  -3  802.54   28.71
   3   6   3  694.77   16.32
   3  -6   3  792.44   29.84
  -3  -6  -4   32.08    3.98
   3   6   4   27.24    3.91
  -3   6  -4   24.25    6.13
  -3  -6  -4   32.83    5.97
   3  -6   4   21.69    7.00
  -3   6  -5 1141.20   38.26
   3   6   5  920.28   26.38
   3  -6   5 1075.92   39.28
   3   6   6   28.55    5.46
  -3   6  -6   35.09    7.56
   3  -6   6   31.81    7.31
   3  -6   7  239.57   22.11
   3   6   7  340.31   20.13
   3   6   8   37.45    6.85
   3  -6   8   31.64    8.10
   3   6   9   31.77    7.53
   3  -6   9   36.62   10.01
   3  -6  10    9.09    4.63
   3   6  10    2.74    2.85
   3   6  11    4.22    2.79
   3  -6  11    3.36    4.77
   3   6  12   17.76    7.25
   3  -6  12   21.76    8.33
   3   6  13   20.94    7.92
   3  -6  13   15.12    8.36
   3   6  14    1.82    4.26
   3  -6  14   -1.15    0.38
   3  -6  15   -1.57    6.03
   3  -6  16    0.29    4.48
  -3   7  19    0.28    1.11
  -3  -7  18    5.46    5.55
  -3   7  18   20.74   10.19
  -3  -7  17   32.94   13.93
  -3   7  17   12.34    9.93
  -3   7  16   10.80    8.79
  -3  -7  16   30.81   11.70
  -3   7  15  122.67   19.62
  -3  -7  15  134.22   23.30
  -3  -7  14   22.28    9.23
  -3   7  14   23.21    9.18
  -3   7  13  135.84   20.64
  -3  -7  13   93.20   23.93
  -3  -7  12    0.24    2.92
  -3  -7  11   54.68   12.93
  -3  -7  10  131.11   18.69
  -3  -7   9   48.47   10.74
  -3  -7   8   47.87   10.54
  -3  -7   8   63.12    9.73
  -3  -7   7    3.83    3.17
  -3  -7   7    1.20    2.00
   3  -7  -7   -3.49    3.23
   3   7  -7    0.78    2.68
   3   7  -6  314.16   19.51
   3  -7  -6  317.05   23.11
  -3  -7   6  304.13   23.27
  -3  -7   6  315.90   18.69
  -3   7   6  312.92   22.08
  -3  -7   5  193.76   13.39
  -3  -7   5  164.57   16.69
   3   7  -5  198.04   14.00
  -3   7   5  195.78   16.19
   3  -7  -5  204.71   17.02
   3  -7  -4   16.06    4.29
  -3   7   4   20.07    4.81
   3   7  -4   17.03    3.63
  -3  -7   4   14.12    3.16
   3  -7  -4   13.13    2.00
  -3   7   3   23.78    5.08
   3   7  -3   25.43    4.63
   3  -7  -3   19.90    4.28
  -3  -7   3   27.95    4.29
   3   7  -2   17.00    3.45
   3  -7  -2   18.37    4.43
  -3   7   2   14.68    3.46
   3   7  -1  617.73   22.04
  -3   7   1  607.85   21.63
   3  -7  -1  593.54   21.72
   3   7   0   22.80    4.52
  -3   7   0   25.69    4.90
   3  -7   0   20.12    3.79
  -3  -7   0   12.31    4.26
  -3  -7  -1   53.46    7.08
   3   7   1   49.55    6.26
  -3   7  -1   57.20    7.47
   3  -7   2  380.36   21.19
   3   7   2  417.31   19.78
  -3   7  -2  362.40   19.34
  -3  -7  -2  398.85   19.85
   3   7   3   14.82    2.04
  -3  -7  -3   19.41    2.24
  -3  -7  -3   18.64    5.24
  -3   7  -3   14.08    4.31
   3  -7   3   17.81    6.67
   3   7   4  147.60    8.30
   3  -7   4  224.39   17.48
  -3   7  -4  228.77   16.29
  -3  -7  -4  229.90   16.73
   3   7   5   27.93    4.89
  -3   7  -5   31.24    7.46
   3  -7   5   30.38    8.91
   3   7   6    6.76    3.99
   3  -7   6    2.80    1.21
  -3   7  -6    4.15    2.32
   3   7   7   20.77    4.84
   3  -7   7   34.99    9.13
   3   7   8   -2.02    1.18
   3  -7   8   -6.34    3.57
   3   7   9   42.16    8.38
   3  -7   9   45.43   11.11
   3  -7  10   -1.91    4.33
   3   7  10    5.48    3.24
   3  -7  11    8.05    6.68
   3   7  11   10.82    5.61
   3   7  12    8.30    5.36
   3  -7  12   14.61    6.03
   3   7  13   11.90    5.18
   3  -7  13   11.22    7.68
   3  -7  14    2.39    4.01
   3  -7  15    8.61    7.68
   3  -7  16   -0.32    2.91
  -3   8  19    1.64    4.65
  -3   8  18   11.01    8.74
  -3  -8  18   -4.38    4.65
  -3  -8  17   -0.30    1.70
  -3   8  17    4.10    2.10
  -3   8  16   12.75    5.03
  -3  -8  16    9.04    7.45
  -3   8  15   33.53   10.51
  -3  -8  15   25.70   11.53
  -3   8  14    8.80    5.15
  -3  -8  14   13.68    7.11
  -3  -8  13   -2.34    3.33
  -3   8  13    2.79    4.66
  -3  -8  12   12.61    9.20
  -3  -8  11    7.88    4.59
  -3  -8  10   30.99    9.34
  -3  -8   9   56.00   11.78
  -3  -8   8   41.62   10.31
  -3  -8   8   43.74    8.07
  -3  -8   7  119.03   12.27
   3   8  -7  108.67   12.43
  -3  -8   7   98.58   14.75
   3  -8  -7  100.38   13.76
  -3   8   6  333.15   23.46
  -3  -8   6  304.26   23.67
   3   8  -6  366.52   20.88
   3  -8  -6  339.53   23.96
  -3  -8   6  342.68   19.07
   3   8  -5   91.23    9.62
  -3  -8   5   66.24   11.54
   3  -8  -5   88.21   11.36
   3  -8  -5   79.96    6.70
  -3   8   5   95.18   11.57
  -3  -8   5   79.85    8.33
   3  -8  -4   14.31    2.27
   3   8  -4   14.89    3.11
   3  -8  -4    8.53    2.55
  -3  -8   4    4.75    3.20
  -3   8   4   12.42    4.18
  -3  -8   4   14.44    3.32
   3  -8  -3   85.96    9.59
  -3  -8   3   81.59    9.65
  -3  -8   3   75.14    7.04
   3   8  -3   76.99    7.28
  -3   8   3   67.92    8.35
   3   8  -2  222.89   12.01
  -3   8   2  211.78   13.63
   3  -8  -2  218.25   14.19
   3  -8  -1   59.28    6.89
   3   8  -1   46.94    7.18
  -3   8   1   64.04    7.15
  -3  -8   0  892.55   29.57
   3  -8   0  829.10   24.74
   3   8   0  849.40   26.95
  -3   8   0  841.51   28.41
   3   8   1   63.17    7.69
   3  -8   1   64.49    9.08
  -3  -8  -1   51.10    8.23
  -3   8  -1   52.73    7.36
  -3  -8  -2  306.49   18.48
   3   8   2  341.79   18.13
  -3   8  -2  309.35   17.81
   3  -8   2  319.66   19.73
  -3  -8  -3   42.53    7.70
  -3   8  -3   48.23    7.33
   3  -8   3   45.75    7.93
  -3   8  -4  723.90   29.90
   3  -8   4  812.32   33.40
  -3  -8  -4  772.39   31.76
  -3   8  -5   30.47    7.40
   3  -8   5   26.89    7.12
   3   8   5   17.64    3.72
   3   8   6  445.40   20.47
   3  -8   6  687.24   34.02
   3  -8   7   -1.34    3.16
   3   8   7   -1.06    0.98
   3  -8   8  117.30   16.33
   3   8   8   69.26    9.59
   3   8   9   61.31    9.77
   3  -8   9   86.12   14.00
   3   8  10    2.15    1.77
   3  -8  10   -0.71    2.78
   3  -8  11    0.59    1.31
   3   8  11    0.12    1.81
   3   8  12    1.56    3.72
   3  -8  12   -0.18    5.07
   3   8  13    6.02    3.82
   3  -8  13    9.70    6.96
   3  -8  14    4.01    2.21
   3  -8  15   -1.61    3.74
   3  -8  16   -0.10    3.82
   3  -8  17    9.90    6.85
  -3   9  18   -3.13    4.93
  -3  -9  18   -0.50    0.47
  -3   9  17    7.89    4.27
  -3  -9  17   19.56    9.76
  -3  -9  16    9.79    8.33
  -3   9  16    5.17    3.42
  -3   9  15    2.35    3.66
  -3  -9  15    8.87    6.21
  -3  -9  14  126.64   23.39
  -3   9  14  144.10   21.72
  -3   9  13   10.45    9.22
  -3  -9  13   20.00    9.28
  -3  -9  12   48.93   16.83
  -3  -9  11   -0.91    1.71
  -3  -9  10   20.96    7.16
  -3  -9   9   96.53   15.04
  -3  -9   8   12.96    6.34
  -3  -9   8   13.77    4.43
  -3  -9   7   55.02   10.90
   3   9  -7   56.70    8.85
   3  -9  -7   57.30   10.13
  -3  -9   7   68.32    9.28
  -3  -9   6  466.10   28.19
   3   9  -6  458.02   22.77
  -3  -9   6  462.50   21.87
   3  -9  -6  442.87   17.46
   3  -9  -6  446.99   27.95
  -3   9   5  468.13   25.94
  -3  -9   5  463.15   19.82
   3   9  -5  451.12   20.73
  -3  -9   5  468.41   26.40
   3  -9  -5  448.04   26.06
   3  -9  -5  457.19   15.67
   3  -9  -4   44.38    4.06
  -3  -9   4   36.85    7.56
   3  -9  -4   45.59    7.54
  -3   9   4   41.03    7.04
   3   9  -4   48.44    6.25
  -3  -9   4   46.29    5.78
   3  -9  -3  775.78   29.61
   3   9  -3  789.79   23.23
  -3   9   3  789.01   28.89
  -3  -9   3  795.25   28.94
  -3   9   2  119.87    5.48
  -3  -9   2  107.47    9.47
   3   9  -2  111.03    8.44
   3  -9  -2  108.15   10.46
  -3   9   2  109.39    9.85
  -3   9   1   24.73    4.41
   3  -9  -1   27.78    4.85
  -3  -9   1   24.04    3.84
   3   9   0  567.66   23.17
  -3   9   0  631.96   24.84
   3  -9   0  589.59   21.01
  -3  -9   0  600.42   15.71
  -3  -9  -1   58.50    8.06
   3   9   1   66.83    7.74
  -3   9  -1   56.56    7.71
   3  -9   1   56.94    8.62
   3  -9   2  261.77   18.47
  -3  -9  -2  252.37   17.62
  -3   9  -2  283.47   17.28
   3   9   2  276.62   17.70
   3   9   3   47.29    7.76
  -3   9  -3   52.57    8.41
   3  -9   3   38.74    7.78
  -3  -9  -3   49.15    8.34
  -3   9  -4   -0.25    1.64
  -3  -9  -4    2.83    2.55
   3   9   4    1.59    1.64
   3  -9   4   -0.90    5.21
  -3   9  -5   93.08   12.15
   3   9   5   68.57    6.18
   3  -9   5   99.33   13.47
   3   9   6  189.18   12.46
   3  -9   6  229.88   20.24
   3  -9   7   30.02    9.15
   3   9   7   17.70    4.14
   3   9   8  157.66   13.39
   3  -9   8  218.75   21.74
   3   9   9    7.48    3.49
   3  -9   9    8.22    5.85
   3  -9  10    8.57    4.30
   3   9  10   -0.77    2.27
   3   9  11   31.76    7.84
   3  -9  11   26.35   10.83
   3   9  12   16.23    7.05
   3  -9  12   18.53    9.33
   3   9  13    1.31    3.97
   3  -9  13   -2.39    4.80
   3  -9  14    0.63    6.41
   3  -9  15    0.37    3.22
   3  -9  16    4.78    3.69
   3  -9  17    0.26    7.15
  -3 -10  18   14.47    7.64
  -3  10  18    1.33    1.95
  -3  10  17   -1.71    3.89
  -3 -10  17   11.08    9.13
  -3 -10  16    9.58    7.02
  -3  10  16    0.34    3.27
  -3  10  15    0.42    3.85
  -3 -10  15    0.73    1.95
  -3  10  14   27.05   10.87
  -3 -10  14   44.09   15.02
  -3  10  13   44.45   11.77
  -3 -10  13   45.90   12.94
  -3 -10  12  177.51   24.61
  -3 -10  11   -2.78    4.44
  -3 -10  10    6.17    5.33
  -3 -10   9   15.44    5.32
  -3 -10   9   14.69    4.78
   3 -10  -8  183.02   13.70
  -3 -10   8  203.72   17.11
  -3 -10   8  194.35   20.52
  -3 -10   7  105.04   14.82
   3 -10  -7  117.89   15.44
   3  10  -7  106.96   11.85
  -3 -10   7  114.56   11.73
   3 -10  -7  106.36    9.86
  -3 -10   6   75.39   11.80
   3 -10  -6   69.44   11.00
   3 -10  -6   69.09    7.14
  -3 -10   6   64.40    8.04
   3  10  -6   72.70    9.08
   3  10  -5   49.80    7.06
  -3 -10   5   44.81    8.89
  -3 -10   5   39.21    5.60
   3 -10  -5   43.42    8.58
   3 -10  -5   42.54    5.05
  -3  10   5   38.28    7.41
  -3  10   4  432.72   23.28
   3 -10  -4  449.17   14.30
  -3 -10   4  431.24   17.43
  -3 -10   4  376.14   23.26
   3 -10  -4  446.28   24.58
   3  10  -4  445.96   18.47
   3 -10  -3  205.04   15.42
   3  10  -3  208.54   11.68
  -3  10   3  211.69   15.18
  -3  10   3  195.53    7.54
  -3 -10   3  184.13   13.93
  -3 -10   2   74.10    8.27
   3 -10  -2   70.85    8.29
  -3  10   2   66.89    7.75
   3  10  -2   68.92    6.64
  -3 -10   1  450.73   17.07
  -3  10   1  479.25   19.85
   3 -10  -1  484.64   20.36
   3  10   0   44.66    6.87
  -3  10   0   45.71    6.42
   3 -10   0   45.85    5.98
  -3 -10   0   46.78    4.38
   3 -10   1 1313.50   39.07
   3  10   1 1345.67   37.05
  -3 -10  -1 1349.02   38.88
   3 -10   1 1307.40   31.15
  -3  10  -1 1301.76   37.49
   3  10   2   31.53    5.96
  -3 -10  -2   37.06    7.22
  -3  10  -2   35.49    6.16
   3 -10   2   35.71    7.75
   3 -10   3   10.40    4.06
  -3 -10  -3    9.98    3.96
   3  10   3   15.45    5.27
  -3  10  -3   11.08    4.49
   3 -10   4   10.36    4.25
  -3  10  -4   13.61    4.93
   3  10   4   11.75    1.80
  -3 -10  -4   22.21    5.79
   3  10   5  105.10    7.78
   3 -10   5  245.36   20.08
   3 -10   6    8.37    4.25
   3  10   6    6.93    3.12
   3  10   7   15.69    3.41
   3 -10   7   22.90    6.75
   3  10   8   64.89    8.87
   3 -10   8   50.16   12.01
   3  10   9   13.89    5.21
   3 -10   9   17.75    6.98
   3  10  10   -1.21    1.01
   3 -10  10   -1.38    1.54
   3  10  11    3.63    3.10
   3 -10  11    1.13    2.80
   3  10  12   -0.42    2.02
   3 -10  12    1.01    4.67
   3  10  13    0.06    3.66
   3 -10  13    2.34    6.15
   3 -10  14   61.44   14.69
   3 -10  15   -1.85    3.52
   3 -10  16    3.93    6.75
   3 -10  17    2.47    3.26
  -3  11  18   13.03    9.67
  -3  11  17    1.15    3.76
  -3 -11  17    5.85    8.64
  -3 -11  16    3.33    5.64
  -3  11  16    2.09    4.83
  -3  11  15  -10.76    6.97
  -3 -11  15    3.49    4.13
  -3  11  14    0.31    2.38
  -3 -11  14   -1.95    5.35
  -3 -11  13   56.90   15.43
  -3 -11  12   15.12    7.55
  -3 -11  11   52.74   14.22
  -3 -11  10   -1.45    4.28
  -3 -11   9  131.35   19.82
  -3 -11   9  142.51   15.14
   3 -11  -9  145.79   13.32
  -3 -11   8   50.01    8.31
   3 -11  -8   44.09    7.34
  -3 -11   8   41.49    9.95
   3  11  -7    4.22    1.09
  -3 -11   7    7.12    3.98
   3 -11  -7    7.16    4.29
  -3 -11   7    5.62    2.41
   3 -11  -7   10.55    3.39
  -3 -11   6   96.18   13.40
   3 -11  -6  106.32    8.88
   3  11  -6  107.84   10.64
   3 -11  -6  105.48   13.84
  -3 -11   6   99.67    9.66
  -3 -11   5   -0.54    2.03
  -3  11   5   -0.02    1.66
   3  11  -5    2.07    1.89
   3 -11  -5   -2.44    1.77
   3 -11  -5    1.35    0.61
  -3 -11   5   -1.16    1.47
   3 -11  -4  890.16   21.23
  -3 -11   4  856.14   33.31
  -3  11   4  839.37   32.95
  -3 -11   4  835.80   24.00
   3  11  -4  865.55   25.45
   3 -11  -4  860.68   34.38
  -3  11   3  124.09    6.55
   3  11  -3  138.77    9.51
  -3 -11   3  135.57   12.03
  -3  11   3  123.33   11.86
   3 -11  -3  124.31   12.14
   3 -11  -2  157.17   12.46
  -3  11   2  168.24   12.55
   3  11  -2  160.46   10.14
  -3 -11   2  162.43   12.15
  -3 -11   1  189.54   11.10
  -3  11   1  183.29   12.33
   3 -11  -1  183.87   12.82
  -3  11   0  544.92   24.28
   3 -11   0  501.36   19.77
   3  11   0  528.37   23.43
  -3 -11   0  452.85   13.89
  -3 -11  -1  539.38   26.71
   3 -11   1  710.60   29.47
   3 -11   1  684.82   22.55
  -3  11  -1  701.93   28.19
   3  11   1  695.52   27.20
  -3 -11  -2  126.51   13.42
  -3  11  -2  151.67   13.28
   3  11   2  135.66   12.78
   3 -11   2  147.53   13.82
  -3  11  -3  569.93   27.70
  -3 -11  -3  568.14   27.46
   3  11   3  532.26   26.68
   3 -11   3  583.01   29.29
  -3  11  -4  254.67   19.40
   3 -11   4  243.64   19.31
   3  11   5    6.55    1.99
   3 -11   5   12.46    4.66
   3  11   6  101.55    8.41
   3 -11   6  183.71   19.35
   3 -11   7    3.68    4.16
   3  11   7    1.77    1.59
   3  11   8   41.75    7.28
   3 -11   8   55.05   11.84
   3  11   9    1.59    2.17
   3 -11   9   -2.09    2.00
   3 -11  10   -0.78    3.87
   3  11  10    0.37    1.30
   3  11  11    0.61    0.89
   3 -11  11    0.12    3.84
   3  11  12   18.45    6.87
   3 -11  12   28.34   10.97
   3 -11  13    1.87    1.45
   3 -11  14   18.30    9.66
   3 -11  15    2.29    6.40
   3 -11  16   -3.83    5.82
   3 -11  17   -3.35    2.96
  -3  12  18   -5.94    5.32
  -3  12  17    6.01    3.39
  -3 -12  17   17.88    8.85
  -3 -12  16    9.32    5.44
  -3  12  16    8.33    6.20
  -3 -12  15   23.78   12.93
  -3  12  15   18.50    8.09
  -3  12  14   21.92    8.33
  -3 -12  14   29.31   11.89
  -3 -12  13   49.00   14.17
  -3 -12  12    6.31    4.18
  -3 -12  11   38.12   11.61
  -3 -12  10   25.46    8.15
  -3 -12   9    7.10    3.93
  -3 -12   9    3.94    2.22
   3 -12  -9    2.73    2.55
  -3 -12   8   22.26    7.54
  -3 -12   8   46.42    7.95
   3 -12  -8   49.70    7.55
   3 -12  -7  191.77   13.27
  -3 -12   7  172.93   18.65
   3  12  -7  195.11   15.41
  -3 -12   7  200.39   14.95
   3  12  -6  124.17   11.34
   3 -12  -6  127.69   15.42
  -3 -12   6  123.21   10.54
   3 -12  -6  130.26   10.17
  -3 -12   6  106.48   15.55
   3 -12  -5   66.60   10.17
  -3 -12   5   49.05    9.94
  -3 -12   5   54.05    6.36
   3  12  -5   61.81    7.49
   3 -12  -5   57.45    6.16
  -3  12   5   47.31    8.00
  -3  12   4   49.23    7.83
   3 -12  -4   45.82    5.15
   3  12  -4   47.30    6.13
  -3 -12   4   40.88    5.16
  -3 -12   4   49.89    8.39
   3 -12  -4   45.19    8.04
   3  12  -3  248.34   12.55
   3 -12  -3  252.47   17.37
  -3  12   3  252.38   16.99
  -3  12   3  267.24   10.65
  -3 -12   3  258.19   16.88
  -3  12   2    4.91    2.21
  -3 -12   2    2.98    1.59
   3 -12  -2    5.38    2.35
  -3 -12   1   28.32    4.24
  -3  12   1   28.53    4.86
   3 -12  -1   24.10    4.58
   3  12   0   36.10    6.88
  -3  12   0   41.72    6.70
   3 -12   0   42.23    5.92
  -3 -12   0   39.20    4.11
   3  12   1   21.61    5.03
  -3 -12  -1   16.18    5.53
   3 -12   1   20.15    5.59
   3 -12   1   26.38    4.58
  -3  12  -1   18.60    4.94
   3 -12   2   44.34    9.67
   3  12   2   37.86    6.73
  -3 -12  -2   31.66    7.00
  -3  12  -2   32.43    6.90
   3  12   3    9.46    2.58
   3 -12   3    8.64    6.19
  -3  12  -3   11.42    4.56
  -3 -12  -3    8.30    4.57
  -3  12  -4   81.48   11.48
   3 -12   4   79.70   11.58
   3 -12   5   11.31    4.64
   3  12   5    6.66    1.68
   3  12   6    8.60    3.01
   3 -12   6    7.31    3.67
   3  12   7   -0.08    1.36
   3 -12   7    4.85    4.71
   3  12   8   38.31    6.39
   3 -12   8   62.61   12.10
   3  12   9    2.78    1.92
   3 -12   9    2.84    2.57
   3  12  10   11.90    5.23
   3 -12  10    7.85    5.52
   3  12  11    0.90    2.74
   3 -12  11    0.99    2.93
   3  12  12    5.71    4.52
   3 -12  12   13.57    6.43
   3 -12  13   24.69   11.94
   3 -12  14    0.46    5.34
   3 -12  15   24.24    9.89
   3 -12  16    1.78    1.00
   3 -12  17    7.83   11.42
  -3  13  17   -0.85    3.56
  -3 -13  17   -8.19    7.54
  -3 -13  16   21.09   10.31
  -3  13  16    4.58    1.45
  -3  13  15   14.11    7.91
  -3 -13  15    2.77    3.95
  -3  13  14   43.12   13.04
  -3 -13  14   12.61    8.29
  -3 -13  13    5.98    6.26
  -3 -13  12    5.24    5.33
  -3 -13  11   17.43    7.83
  -3 -13  10   11.96    6.21
   3 -13  -9    9.41    3.61
  -3 -13   9   -0.01    1.25
  -3 -13   9   12.09    4.76
  -3 -13   8   88.97   20.02
  -3 -13   8  151.48   13.85
   3 -13  -8  164.78   13.57
   3 -13  -7   12.55    3.73
  -3 -13   7   13.32    3.61
   3  13  -7   11.17    2.88
  -3 -13   7    9.74    6.21
   3  13  -6   34.12    5.78
   3 -13  -6   37.36    8.04
  -3 -13   6   15.03    9.05
   3 -13  -6   33.44    5.43
  -3 -13   6   36.80    5.70
  -3 -13   5  117.48    9.15
  -3  13   5  115.79   13.40
   3 -13  -5  118.68   13.94
   3  13  -5  115.39    9.83
   3 -13  -5  115.75    9.06
  -3 -13   5   53.48   12.35
   3  13  -4   32.05    4.87
   3 -13  -4   35.47    7.34
  -3  13   4   30.26    6.60
  -3  13   4   29.01    3.88
  -3 -13   4   11.26    6.15
   3  13  -3  497.65   17.65
   3 -13  -3  487.66   24.61
  -3  13   3  499.11   15.54
  -3  13   3  477.61   23.61
  -3 -13   2   24.67    4.81
  -3  13   2   31.55    5.49
   3 -13  -2   30.04    5.57
  -3  13   1   27.15    5.85
   3 -13  -1   28.42    5.46
  -3  13   1   32.31    5.42
  -3 -13   1   28.96    4.31
  -3  13   0    8.96    2.88
  -3 -13   0    7.60    1.98
   3 -13   0    6.10    2.14
   3  13   0    7.91    3.20
  -3  13   0    7.68    3.52
   3  13   1  140.15   13.15
  -3 -13  -1  128.90    5.57
  -3 -13  -1  148.79   14.45
   3 -13   1  139.36   13.51
  -3  13  -1  143.38   13.36
   3 -13   1  135.57   10.05
  -3 -13  -2  835.44   34.05
   3 -13   2  815.05   33.92
   3  13   2  819.66   31.93
  -3  13  -2  809.42   33.17
  -3 -13  -3    2.39    0.60
   3 -13   3    1.85    2.36
  -3  13  -3    5.88    4.39
   3  13   3    1.39    1.64
   3 -13   4  110.78   14.73
   3  13   4  107.05   12.53
   3 -13   5  263.55   21.92
   3  13   5  160.13    7.49
   3  13   6   21.88    3.42
   3 -13   6   44.73   10.80
   3 -13   7   48.65   10.90
   3  13   7   21.57    4.11
   3 -13   8   44.57   10.80
   3  13   8   33.26    5.81
   3  13   9   20.73    5.00
   3 -13   9   24.74    9.15
   3  13  10   24.32    6.40
   3 -13  10   44.19   12.54
   3  13  11   44.78    8.73
   3 -13  11   68.64   16.23
   3  13  12    0.04    1.66
   3 -13  12   -2.00    2.96
   3 -13  13   10.48    6.10
   3 -13  14    8.10    8.08
   3 -13  15    8.63    7.06
   3 -13  16   -2.56    6.73
   3 -13  17    4.44    6.75
  -3  14  17   23.81    9.82
  -3 -14  17   21.57   10.04
  -3  14  16    6.51    6.39
  -3 -14  16   10.26    6.58
  -3  14  15    8.51    5.17
  -3 -14  15    7.21    5.63
  -3  14  14   14.64    9.32
  -3 -14  14   32.19   12.21
  -3 -14  13    6.19    5.83
  -3 -14  12   15.42    9.15
  -3 -14  11  128.47   20.64
  -3 -14  10   88.19   16.27
   3 -14  -9   25.13    5.76
  -3 -14   9   30.46    6.58
  -3 -14   9   21.87    8.78
   3 -14  -8   10.26    4.01
  -3 -14   8   13.02    4.17
  -3 -14   8   12.44    6.28
   3 -14  -7   23.67    5.03
  -3 -14   7   19.74    4.30
   3  14  -7   16.95    4.07
  -3 -14   7   13.19    7.04
   3  14  -6  108.17   10.21
  -3 -14   6  114.79    9.81
  -3 -14   6   88.67   15.38
   3 -14  -6  113.99   10.01
   3 -14  -6  112.28   14.70
  -3 -14   5  213.71   12.17
  -3 -14   5  160.31   19.33
  -3  14   5  229.10   19.10
   3  14  -5  234.25   13.65
   3 -14  -5  221.41   19.21
   3 -14  -5  242.92   13.70
   3  14  -4    1.19    0.95
  -3 -14   4   -3.03    3.01
  -3  14   4    1.54    0.90
   3 -14  -4   -1.27    2.77
  -3  14   4   -2.42    3.01
  -3  14   3   16.78    3.07
   3  14  -3   18.32    3.35
  -3 -14   3   16.59    4.44
   3 -14  -3   22.73    6.02
  -3  14   3   17.89    4.01
  -3  14   2   41.82    6.54
  -3 -14   2   34.67    5.87
   3 -14  -2   42.74    6.94
  -3  14   1   47.25    8.03
  -3  14   1   43.77    6.31
  -3 -14   1   45.41    5.51
   3 -14  -1   46.50    6.41
  -3  14   0    6.40    3.32
  -3  14   0    9.19    2.87
   3  14   0   11.42    4.65
  -3 -14   0    8.63    1.81
   3 -14   0    8.28    2.43
   3  14   1   -0.33    3.46
   3 -14   1    4.71    3.81
  -3  14  -1   -1.66    2.17
   3 -14   1    0.26    1.11
  -3 -14  -1    1.49    0.98
  -3 -14  -2  127.37   13.91
   3 -14   2  138.92   15.03
  -3  14  -2  125.15   13.11
   3 -14   2  117.87    9.43
   3  14   2  119.71   12.37
   3 -14   3  343.37   23.62
  -3  14  -3  322.51   22.12
   3  14   3  313.83   21.10
   3 -14   4    5.43    3.62
   3  14   4    9.76    3.63
   3  14   5   82.46    4.75
   3 -14   5  137.72   16.65
   3  14   6  149.20    8.81
   3 -14   6  213.32   22.41
   3  14   7   25.63    4.56
   3 -14   7   33.49    8.60
   3  14   8   22.38    5.21
   3 -14   8   41.10   11.22
   3  14   9    1.23    0.41
   3 -14   9    6.92    4.66
   3  14  10   68.06   10.37
   3 -14  10  107.80   18.20
   3  14  11    5.74    4.71
   3 -14  11   24.37    8.98
   3 -14  12    2.28    2.82
   3 -14  13   -0.68    3.86
   3 -14  14   12.80    7.75
   3 -14  15    4.38    6.23
   3 -14  16    5.49   10.63
  -3  15  17   -0.89    3.29
  -3 -15  17    2.46    2.07
  -3  15  16    9.76    7.14
  -3 -15  16    3.69    3.99
  -3 -15  15   60.13   16.15
  -3  15  15   26.86   10.04
  -3 -15  14   -2.66    1.69
  -3 -15  13   39.38   12.96
  -3 -15  12   -5.41    6.08
  -3 -15  11   65.87   15.68
  -3 -15  10   -3.40    5.98
  -3 -15   9   22.58    5.62
  -3 -15   9   12.61    8.40
  -3 -15   8   11.87    3.79
   3 -15  -8   11.36    3.76
  -3 -15   8   13.02    5.24
  -3 -15   7   33.04    8.26
  -3 -15   7   26.60    5.11
   3 -15  -7   25.37    5.30
   3 -15  -6   -1.60    1.32
  -3 -15   6   -0.82    2.17
  -3 -15   6   -1.57    1.33
   3  15  -6   -3.56    2.63
   3 -15  -6   -4.04    4.20
   3 -15  -5   65.87    8.07
   3 -15  -5   64.04   10.47
  -3 -15   5   53.61    5.87
   3  15  -5   60.00    6.74
  -3 -15   5   51.30    9.32
   3 -15  -4    2.88    2.26
   3  15  -4    2.01    1.43
  -3 -15   4    3.04    0.79
  -3  15   4   -1.24    1.44
  -3  15   4    4.41    1.80
  -3 -15   3   -4.54    2.65
  -3  15   3    0.95    1.18
  -3  15   3    0.37    1.22
   3 -15  -3    3.62    2.22
   3  15  -3    0.80    1.07
   3  15  -2  652.76   27.56
  -3 -15   2  635.97   25.23
   3 -15  -2  642.28   27.10
  -3  15   2  660.74   26.30
  -3  15   1   13.16    4.23
   3 -15  -1   12.34    3.68
   3  15  -1    9.09    2.94
  -3 -15   1   18.53    4.06
  -3  15   1   14.35    3.81
   3  15   0   28.46    4.31
  -3  15   0   24.02    4.44
  -3  15   0   27.86    6.33
   3  15   0   28.45    5.93
   3 -15   0   30.42    5.22
  -3 -15   0   31.45    4.06
   3  15   1   44.23    7.90
   3 -15   1   44.35    8.40
   3 -15   1   40.22    5.55
  -3 -15  -1   34.71    3.39
  -3  15  -1   43.71    7.69
   3 -15   2    7.15    3.10
   3  15   2    5.35    1.37
  -3 -15  -2    2.17    2.60
   3 -15   2    4.36    1.93
  -3  15  -2   12.46    4.42
   3  15   3  158.66   15.18
   3 -15   3  137.59   16.80
   3 -15   4  300.60   24.71
   3  15   4  334.11   22.42
   3 -15   5   33.51    8.58
   3  15   6   19.52    3.14
   3 -15   6   30.57    8.62
   3  15   7   29.75    4.58
   3 -15   7   23.77    7.65
   3  15   8   68.16    8.24
   3 -15   8   85.94   14.89
   3 -15   9   11.82    5.33
   3  15   9   11.10    4.00
   3  15  10   45.28    8.36
   3 -15  10   56.18   14.72
   3 -15  11    0.82    2.71
   3  15  11    0.20    0.62
   3 -15  12   21.06   10.15
   3 -15  13   -0.35    4.19
   3 -15  14   -0.20    4.23
   3 -15  15   -1.54    6.16
   3 -15  16    5.53    3.38
  -3  16  17    3.50    3.41
  -3 -16  17   -1.74    5.52
  -3  16  16   12.80    9.05
  -3 -16  16   14.05    8.51
  -3  16  15    0.81    1.59
  -3 -16  15    8.19    6.24
  -3 -16  14   -5.27    6.02
  -3 -16  13   -1.21    4.41
  -3 -16  12   -2.34    2.39
  -3 -16  11    7.21    5.61
  -3 -16  10    9.73    5.63
  -3 -16  10    9.07    3.98
  -3 -16   9    9.91    3.98
  -3 -16   9    2.63    2.79
   3 -16  -8   41.12    7.34
  -3 -16   8   39.25   10.84
  -3 -16   8   44.97    7.23
  -3 -16   7   15.95    5.67
   3 -16  -7    7.25    3.39
  -3 -16   7   13.72    3.65
   3 -16  -6   10.26    3.06
   3 -16  -6   14.27    4.64
  -3 -16   6   13.33    3.14
  -3 -16   6   11.89    4.58
   3  16  -6   14.75    3.40
   3 -16  -5   13.47    3.60
   3  16  -5   10.17    2.58
  -3 -16   5    8.47    4.98
   3 -16  -5    9.77    3.61
  -3  16   4   48.26    8.50
  -3  16   4   53.76    6.01
   3 -16  -4   45.80    8.08
  -3 -16   4   46.36    7.75
   3  16  -4   53.39    5.88
   3 -16  -3  287.99   19.73
  -3 -16   3  302.38   19.72
   3  16  -3  321.89   21.25
  -3  16   3  304.42   14.43
   3  16  -3  293.18   13.17
  -3  16   3  309.32   19.75
  -3  16   2   25.17    5.89
   3 -16  -2   16.01    3.96
   3  16  -2   23.83    5.30
  -3 -16   2   16.39    4.16
  -3  16   1  118.65   10.57
  -3 -16   1  123.54   10.10
   3 -16  -1  110.19   10.59
   3  16  -1  115.79   10.33
  -3  16   1  119.07   13.01
  -3 -16   0    5.13    2.05
   3  16   0    5.18    2.03
   3  16   0    4.11    2.37
  -3  16   0    1.89    1.13
   3 -16   0    8.22    2.97
  -3  16   0    2.17    2.37
   3  16   1  149.97   14.20
   3  16   1  140.13    8.29
   3 -16   1  143.07   10.60
   3 -16   1  147.51   15.15
  -3  16  -1  148.46   14.35
  -3 -16  -1  146.12    7.43
   3  16   2   30.57    5.97
  -3 -16  -2   16.87    6.80
   3 -16   2   31.14    4.72
   3 -16   2   32.82    6.93
   3  16   3  236.52   18.57
   3 -16   3  258.51   21.19
   3 -16   4  955.17   43.26
   3  16   4  869.06   37.00
   3 -16   5  354.60   26.69
   3  16   6  106.84    6.61
   3 -16   6  162.44   18.83
   3  16   7  136.60   10.46
   3 -16   7  167.41   20.75
   3  16   8   70.05    7.87
   3 -16   8  125.18   17.78
   3  16   9   49.81    7.38
   3 -16   9   75.52   14.83
   3 -16  10   -1.02    1.27
   3  16  10    0.49    3.02
   3  16  11   38.21    7.66
   3 -16  11   54.66   14.42
   3 -16  12    3.49    2.72
   3 -16  13   14.32    9.08
   3 -16  14   -0.15    3.81
   3 -16  15    0.36    3.45
   3 -16  16    0.73    3.56
  -3 -17  17   13.80    5.19
  -3  17  16   17.02    7.41
  -3 -17  16   30.97   12.62
  -3  17  15   13.03    8.57
  -3 -17  15    7.08    7.68
  -3 -17  14   61.94   16.29
  -3 -17  13    4.30    1.13
  -3 -17  12   68.38   16.92
  -3 -17  11    8.94    7.31
  -3 -17  10  163.67   26.38
  -3 -17  10  215.79   18.27
  -3 -17   9    1.76    2.13
  -3 -17   9    4.98    4.61
  -3 -17   8   61.91   14.32
  -3 -17   8   71.03    8.72
   3 -17  -8   81.99   10.58
   3 -17  -7    1.10    0.16
  -3 -17   7    3.59    1.46
  -3 -17   7    1.83    1.85
   3 -17  -6    7.76    2.95
   3  17  -6    5.37    2.28
  -3 -17   6    2.00    2.96
  -3 -17   6    5.22    2.01
   3 -17  -6    7.49    4.44
  -3  17   5   54.69    6.52
   3  17  -5   56.30    6.30
  -3 -17   5   46.11    9.70
   3 -17  -5   55.21   10.23
  -3  17   4  154.61   15.19
  -3 -17   4  164.53   16.00
   3 -17  -4  153.24   15.74
  -3  17   4  167.05   11.13
   3  17  -4  161.68    9.96
   3  17  -4  172.74   17.06
  -3  17   3    4.85    1.84
  -3  17   3    4.38    2.74
   3 -17  -3    3.18    3.10
  -3 -17   3    0.87    1.10
   3  17  -3    0.28    1.64
   3  17  -3    1.31    1.07
   3  17  -2   26.76    5.75
   3 -17  -2   33.29    5.88
  -3  17   2   33.62    6.25
  -3 -17   2   41.71    6.78
   3  17  -1    0.67    0.73
  -3  17   1    0.17    1.15
  -3 -17   1   -0.80    0.94
  -3  17   1    0.67    1.58
   3 -17  -1    2.13    2.35
   3  17   0  155.70   14.76
   3  17   0  127.34    9.71
  -3  17   0  138.12   10.85
  -3 -17   0  131.58    9.08
  -3  17   0  138.27   14.24
   3 -17   0  127.95   10.80
   3 -17   1   17.55    3.23
   3 -17   1   26.01    7.90
  -3 -17  -1   20.42    3.05
  -3  17  -1   19.09    5.44
   3  17   1   20.54    3.34
   3  17   1   20.20    5.15
   3 -17   2  142.76   10.44
   3  17   2  135.26    6.61
   3 -17   2  133.38   14.80
   3  17   2  136.11   14.11
   3 -17   3  177.12   11.83
   3  17   3  172.85   16.46
   3 -17   3  172.95   18.62
   3 -17   4   13.45    7.67
   3  17   4   16.48    4.98
   3 -17   5   12.01    6.04
   3  17   5   21.88    7.03
   3  17   6   26.77    3.19
   3 -17   6   31.98    8.13
   3  17   7    6.63    1.90
   3 -17   7    6.44    3.11
   3  17   8    1.02    1.62
   3 -17   8    4.43    4.87
   3  17   9   58.59    7.82
   3 -17   9   67.68   14.67
   3  17  10    4.13    2.39
   3 -17  10    4.35    3.28
   3 -17  11   -2.35    6.80
   3 -17  12    1.38    5.81
   3 -17  13    9.01    3.46
   3 -17  14    7.21    5.63
   3 -17  15    2.57    8.98
   3 -17  16    3.76    5.95
  -3 -18  17   24.58   13.98
  -3  18  16   -5.72    4.47
  -3 -18  16    3.98    3.88
  -3  18  15    7.44    6.98
  -3 -18  15   -3.94    6.93
  -3 -18  14   -1.17    2.94
  -3 -18  13   12.43    8.49
  -3 -18  12   33.48   11.77
  -3 -18  11   -1.54    4.12
  -3 -18  10    7.02    3.66
  -3 -18  10   -4.43    2.76
  -3 -18   9   12.27    3.64
  -3 -18   9   23.16    8.82
   3 -18  -8  145.78   14.35
  -3 -18   8  142.89   20.15
  -3 -18   8  136.69   11.81
  -3 -18   7  115.72    9.77
  -3 -18   7  106.44   17.53
   3 -18  -7  129.04   12.64
  -3 -18   6    1.16    0.79
  -3 -18   6    5.45    4.06
   3  18  -6   -0.39    1.28
   3 -18  -6    1.51    1.72
   3  18  -5   70.63    6.88
  -3  18   5   70.04    7.76
  -3 -18   5   72.63   11.58
   3 -18  -5   85.85   13.08
  -3  18   4    0.06    1.29
   3  18  -4    2.19    1.94
   3 -18  -4   -3.05    3.46
   3  18  -4   -1.94    2.13
  -3  18   4   -2.73    2.39
  -3 -18   4    1.18    1.18
  -3  18   3   28.11    4.70
  -3  18   3   32.68    6.32
   3  18  -3   30.03    4.17
  -3 -18   3   37.46    6.99
   3 -18  -3   26.31    5.93
   3  18  -3   27.46    6.13
  -3  18   2   84.54   11.44
  -3 -18   2   85.17    9.52
   3 -18  -2   74.75    9.35
   3  18  -2   77.00    9.61
  -3  18   2   87.80   10.02
  -3  18   1    3.25    2.14
   3 -18  -1    2.28    1.63
  -3 -18   1    0.01    0.77
   3  18  -1   -0.68    1.56
  -3  18   1   -0.86    1.91
  -3  18   0   11.51    3.21
   3  18   0   19.39    6.92
  -3  18   0   11.80    4.40
   3  18   0   13.53    3.25
  -3 -18   0   12.56    3.16
   3 -18   0   14.09    3.48
   3 -18   1  312.45   22.68
   3  18   1  272.72   20.06
   3 -18   1  278.29   15.25
  -3 -18  -1  275.27   11.65
   3  18   1  288.09   12.95
   3 -18   2  260.27   21.08
   3  18   2  238.88   18.96
   3 -18   2  237.75   13.61
   3  18   2  240.84    9.63
   3  18   3    1.00    0.75
   3 -18   3    1.71    3.62
   3 -18   3    0.31    0.83
   3 -18   4   81.09   12.62
   3  18   4   69.38   10.95
   3  18   5  501.44   30.55
   3 -18   5  527.58   34.05
   3  18   6   28.19    2.97
   3 -18   6   57.45   12.22
   3  18   7  164.41    9.25
   3 -18   7  238.08   25.43
   3 -18   8  154.00   21.14
   3  18   8  110.17    8.94
   3  18   9   34.53    5.74
   3 -18   9   55.30   14.10
   3 -18  10    6.25    4.46
   3  18  10    6.74    2.45
   3 -18  11   48.23   14.64
   3 -18  12   -0.13    8.07
   3 -18  13    0.18    1.40
   3 -18  14   -2.53    4.13
   3 -18  15    3.19    5.08
   3 -18  16    7.06   11.58
  -3  19  16    5.70    6.80
  -3 -19  16   -2.66    6.85
  -3  19  15    1.23    3.27
  -3 -19  15   12.05    7.91
  -3 -19  14   -2.51    4.31
  -3 -19  13   62.47   16.48
  -3 -19  12    2.12    5.76
  -3 -19  11  201.13   26.86
  -3 -19  10   -1.11    0.47
  -3 -19  10    9.61    6.65
  -3 -19   9   54.49   13.67
  -3 -19   9   65.85    8.86
   3 -19  -8    2.11    2.64
  -3 -19   8   11.37    7.05
  -3 -19   8    1.75    1.45
  -3 -19   7    0.20    4.57
  -3 -19   7   -0.22    0.52
   3 -19  -7    3.75    2.63
   3  19  -6   71.37    7.48
   3 -19  -6   71.33    8.97
  -3 -19   6   75.54   12.88
   3  19  -5   88.04    7.45
  -3 -19   5  101.69   14.19
   3 -19  -5  101.54   13.97
  -3  19   5   83.14    8.80
  -3 -19   4  275.42   20.89
   3 -19  -4  271.99   21.37
  -3  19   4  265.30   20.52
  -3  19   4  271.39   15.27
   3  19  -4  292.87   12.98
   3  19  -3  313.52   21.33
   3  19  -3  311.00   13.23
  -3  19   3  324.94   16.88
   3 -19  -3  313.72   21.24
  -3 -19   3  309.79   20.72
  -3  19   3  312.53   20.57
  -3  19   2  437.08   26.00
   3  19  -2  401.36   22.29
  -3 -19   2  414.51   21.65
  -3  19   2  408.52   21.84
   3 -19  -2  422.79   23.11
   3  19  -1  207.47   14.58
  -3  19   1  218.78   14.77
  -3 -19   1  211.15   14.03
  -3  19   1  189.73   17.45
   3 -19  -1  202.02   14.79
  -3  19   0  195.37   13.10
   3  19   0  193.37   18.14
   3  19   0  183.82   12.38
   3 -19   0  166.11   12.62
  -3 -19   0  177.27   11.29
   3  19   1  288.38   13.45
   3  19   1  307.89   21.84
   3 -19   1  300.89   16.07
   3 -19   1  370.44   25.84
  -3 -19  -1  306.62   13.02
   3  19   2   66.61    5.34
   3 -19   2   85.87   12.78
   3  19   2   76.67   10.97
   3 -19   2   74.03    7.61
   3 -19   3   10.26    4.54
   3  19   3    5.56    1.49
   3 -19   3   10.85    2.73
   3  19   4   42.44    8.47
   3 -19   4   44.83   10.04
   3 -19   5   28.85    8.17
   3  19   5   35.24    7.95
   3 -19   6   27.72    7.89
   3 -19   7   34.46    9.64
   3  19   7   22.15    3.02
   3  19   8   92.04    7.93
   3 -19   8  101.53   18.14
   3  19   9   71.95    8.03
   3 -19   9  121.15   19.67
   3 -19  10   12.57    7.75
   3  19  10    6.05    2.13
   3 -19  11    6.02    6.18
   3 -19  12    9.08    9.42
   3 -19  13    4.08    4.56
   3 -19  14    6.77    6.67
   3 -19  15    0.93    1.89
  -3  20  16   16.59    7.24
  -3 -20  16   43.88   15.10
  -3 -20  15    6.16    7.23
  -3  20  15    3.78    5.21
  -3 -20  14   21.19    9.57
  -3 -20  13   15.34    7.19
  -3 -20  12   -2.37    4.01
  -3 -20  11   12.92    6.56
  -3 -20  10   -0.99    1.59
  -3 -20  10   -2.21    4.45
  -3 -20   9  120.74   11.59
  -3 -20   9  115.45   18.67
   3 -20  -8    3.14    0.73
  -3 -20   8    2.87    2.36
  -3 -20   8    3.57    1.84
  -3 -20   7  274.18   25.67
   3 -20  -7  266.56   19.25
  -3 -20   7  245.33   13.31
  -3 -20   6   52.54   10.90
   3  20  -6   49.20    5.88
  -3 -20   5  114.99   15.19
   3 -20  -5  116.16   14.78
   3  20  -5  121.05    8.50
  -3  20   5  115.36   10.65
   3  20  -4   36.18    4.44
  -3  20   4   36.42    5.81
   3 -20  -4   32.33    7.06
  -3 -20   4   36.44    7.88
  -3  20   3   21.22    5.48
   3 -20  -3   21.45    5.74
   3  20  -3   14.11    4.12
   3  20  -3   17.39    3.28
  -3 -20   3   17.56    5.22
  -3  20   3   14.51    3.74
   3  20  -2   53.94    8.38
  -3 -20   2   60.50    8.57
  -3  20   2   52.73    7.83
   3 -20  -2   52.89    8.08
   3 -20  -1    3.71    2.72
   3  20  -1    2.13    1.70
  -3  20   1    3.56    1.62
  -3 -20   1    0.18    0.40
   3 -20   0  467.07   21.40
  -3  20   0  480.92   20.81
   3  20   0  457.87   28.16
  -3 -20   0  453.53   18.56
   3  20   0  445.22   19.69
   3  20   1  858.76   37.76
   3  20   1  862.01   24.39
  -3 -20  -1  854.04   22.51
   3 -20   1  960.39   41.14
   3 -20   1  874.33   27.60
   3 -20   2  132.27   15.88
   3  20   2  127.84    8.16
   3 -20   2  129.44   10.06
   3  20   2  119.02   14.04
   3 -20   3  167.91   11.41
   3 -20   3  177.13   19.82
   3  20   3  164.91   16.95
   3  20   4   34.36    7.60
   3 -20   4   41.54    5.97
   3 -20   4   29.57    8.17
   3 -20   5    2.20    3.69
   3  20   5   -3.58    2.61
   3 -20   6  233.87   24.22
   3  20   7   21.80    3.00
   3 -20   7   30.48    9.55
   3  20   8    5.74    1.96
   3 -20   8    3.86    3.34
   3  20   9    8.20    2.77
   3 -20   9   13.65    8.21
   3 -20  10   67.35   17.48
   3 -20  11    1.43    1.61
   3 -20  12   32.70   13.74
   3 -20  13    0.78    4.65
   3 -20  14   -0.27    3.13
   3 -20  15   13.62   11.80
  -3 -21  16   16.21    9.24
  -3 -21  15   -4.65    3.52
  -3 -21  14    3.36    2.94
  -3 -21  13   -2.41    4.74
  -3 -21  12    9.71    6.38
  -3 -21  11   -2.69    2.28
  -3 -21  10   26.18   10.07
  -3 -21   9   25.38    8.01
  -3 -21   9   40.04    6.50
  -3 -21   8   26.49    7.70
  -3 -21   8   25.61    4.66
   3 -21  -7   89.65   11.73
  -3 -21   7   76.80    7.18
  -3 -21   7   88.76   14.42
  -3 -21   6   85.10   13.66
  -3 -21   5  233.51   21.10
   3  21  -5  240.88   11.64
  -3  21   5  230.98   15.40
   3 -21  -5  242.64   21.83
  -3 -21   4    6.67    3.88
   3  21  -4    2.13    1.26
   3 -21  -4    2.58    1.49
  -3  21   4    4.81    2.64
  -3  21   3    1.58    0.93
  -3  21   3    1.45    0.73
   3  21  -3    3.74    2.46
   3  21  -3    1.95    1.53
  -3 -21   3    4.08    2.90
   3 -21  -3    0.70    1.38
   3 -21  -2    4.78    0.37
   3  21  -2    1.28    1.31
  -3  21   2    5.84    2.71
   3 -21  -1  141.15   12.71
  -3 -21   1  147.50   12.16
   3  21  -1  139.34   12.52
  -3  21   1  146.14   12.46
   3  21   0   65.26    7.68
  -3  21   0   72.88    8.07
  -3 -21   0   75.52    7.80
   3 -21   0   65.75    8.27
   3  21   0   82.73   12.39
   3  21   1  208.53   19.09
   3  21   1  191.91   12.10
   3 -21   1  236.49   21.57
   3 -21   1  194.94   13.20
  -3 -21  -1  199.42   11.37
   3 -21   2   27.51    7.12
   3  21   2   31.96    4.31
   3 -21   2   29.90    4.96
   3  21   2   22.54    6.28
   3  21   3   42.03    3.90
   3 -21   3   43.48   10.29
   3  21   3   46.18    9.01
   3 -21   3   45.57    5.88
   3  21   4    4.22    2.16
   3 -21   4    2.39    1.10
   3 -21   4    2.64    2.02
   3  21   5    3.07    1.45
   3 -21   5    0.85    3.43
   3 -21   6   10.46    5.05
   3  21   7    7.57    1.83
   3  21   7    2.85    1.18
   3 -21   7   10.01    5.67
   3  21   8   11.46    1.96
   3 -21   8   14.54    7.19
   3  21   9   59.45    7.15
   3 -21   9   89.13   17.07
   3 -21  10  100.38   19.07
   3 -21  11   17.04    8.16
   3 -21  12   -2.05    3.31
   3 -21  13    2.75    4.35
   3 -21  14    8.29    8.69
   3 -21  15    2.92    7.75
  -3 -22  16   11.11    7.46
  -3 -22  15    9.96    7.32
  -3 -22  14    4.81    2.32
  -3 -22  13   17.30   10.37
  -3 -22  12    4.26    6.23
  -3 -22  11    6.02    5.79
  -3 -22  10  111.88   19.17
  -3 -22   9    0.48    1.04
  -3 -22   9    3.15    1.13
  -3 -22   8  116.41   17.87
  -3 -22   8  101.97    8.80
   3 -22  -7    1.25    1.26
  -3 -22   7    0.91    2.34
  -3 -22   6  236.02   22.85
  -3  22   6  231.56   16.12
  -3 -22   5  113.60   15.16
  -3  22   5  106.16   10.56
   3  22  -5  109.06    7.41
   3  22  -4   36.84    4.16
   3 -22  -4   35.04    8.07
  -3 -22   4   39.92    8.60
  -3  22   4   38.15    6.35
   3 -22  -3    1.98    1.75
  -3  22   3    1.47    1.82
   3  22  -3    2.39    3.35
  -3  22   3    9.55    5.32
   3  22  -3    1.97    1.31
   3  22  -2    6.17    1.43
  -3  22   2    7.90    4.24
  -3 -22   2   10.19    4.18
   3 -22  -2    7.05    2.94
  -3  22   1   62.40    8.28
  -3 -22   1   60.13    7.99
   3 -22  -1   61.06    8.72
   3  22  -1   53.23    7.94
   3  22   0    3.65    5.73
   3  22   0    2.35    1.46
  -3  22   0    2.18    1.68
   3 -22   0    3.10    2.20
  -3 -22   0    1.58    1.16
   3 -22   1  119.00   10.28
   3 -22   1  140.17   16.59
   3  22   1  131.09   15.41
   3  22   1  119.49   10.24
  -3 -22  -1  120.70    9.22
   3  22   2   55.43   10.04
   3 -22   2   59.84   11.24
   3  22   2   48.80    5.71
   3 -22   2   53.86    6.59
   3  22   3   34.80    3.87
   3 -22   3   39.99    9.48
   3 -22   3   40.17    5.68
   3  22   3   34.45    7.72
   3 -22   4    7.27    6.67
   3  22   4    2.80    2.78
   3 -22   4    2.00    1.50
   3 -22   5   -1.86    3.00
   3  22   5   -6.12    3.45
   3 -22   6   47.68   11.44
   3 -22   7   31.31   10.58
   3  22   7   38.09    4.00
   3  22   7   13.85    2.61
   3 -22   8    2.46    2.91
   3  22   8    0.19    0.63
   3 -22   9    2.97    1.33
   3 -22  10   16.49    7.63
   3 -22  11   13.03    9.98
   3 -22  12   28.50   10.61
   3 -22  13    4.01    5.03
   3 -22  14   -2.62    6.63
   3 -22  15    7.54    6.78
  -3 -23  16    1.23    4.17
  -3 -23  15   -3.95    5.42
  -3 -23  14   14.56    9.69
  -3 -23  13    8.10    8.84
  -3 -23  12   -1.49    2.73
  -3 -23  11   44.37   12.88
  -3 -23  10    9.03    5.22
  -3 -23   9    1.84    1.15
  -3 -23   9   -6.36    5.11
  -3 -23   8   68.30   14.71
  -3 -23   8   59.73    6.38
  -3 -23   7   32.02    9.34
  -3 -23   6  176.14   20.21
  -3  23   6  175.93   14.57
  -3 -23   5  108.49   14.65
   3  23  -5  107.24    6.80
  -3  23   5  100.27   10.47
   3 -23  -4   79.99   12.14
  -3 -23   4   83.91   12.11
   3  23  -4   80.29    5.99
  -3  23   4   74.26    9.16
  -3  23   3    1.48    2.12
  -3  23   3   -1.49    1.64
   3 -23  -3   -0.89    2.34
   3  23  -3    0.27    0.70
  -3 -23   3    3.12    2.99
   3  23  -2  644.36   30.80
   3 -23  -2  618.87   29.65
  -3 -23   2  666.02   29.69
  -3  23   2  650.96   28.90
   3  23  -1   39.11    7.25
  -3  23   1   42.09    6.54
   3 -23  -1   38.95    6.94
  -3 -23   1   37.09    6.44
   3  23   0  220.27   15.18
   3  23   0  214.70   20.24
   3 -23   0  222.45   15.24
  -3  23   0  218.59   14.41
  -3 -23   0  213.03   13.93
   3  23   1    4.95    3.31
  -3 -23  -1    7.90    2.43
   3  23   1   10.70    4.52
   3 -23   1    4.75    1.50
   3  23   2  442.35   17.44
   3  23   2  465.28   29.07
   3 -23   2  440.44   19.10
   3 -23   2  464.70   30.92
   3 -23   3   78.94   13.66
   3  23   3   50.87    5.04
   3 -23   3   52.33    6.31
   3  23   3   57.92   10.61
   3  23   4   18.78    6.02
   3  23   4   20.14    2.48
   3 -23   4   26.03    5.01
   3 -23   4   29.34    9.13
   3 -23   5   17.13    3.98
   3  23   5   14.16    6.17
   3 -23   5   11.80    5.78
   3 -23   6   12.49    5.33
   3  23   6    4.95    2.07
   3 -23   7   59.35   13.83
   3  23   7   37.69    3.82
   3 -23   8   -1.38    1.77
   3  23   8    2.01    1.33
   3 -23   9   30.69   11.57
   3 -23  10   75.83   18.47
   3 -23  11   12.55    8.96
   3 -23  12   82.68   18.69
   3 -23  13   -0.71    4.75
   3 -23  14   33.47   14.87
   3 -23  15    4.11    6.67
  -3 -24  16    6.74    7.68
  -3 -24  15   -2.67    6.26
  -3 -24  14   -0.65    1.99
  -3 -24  13    8.83    5.76
  -3 -24  12    8.08    7.24
  -3 -24  11  -10.70    6.26
  -3 -24  10   49.31   13.27
  -3 -24   9   50.25   12.98
  -3 -24   8   30.40    9.53
  -3 -24   7    0.13    1.66
  -3 -24   6   36.43    9.82
  -3  24   6   21.62    5.27
  -3  24   5  114.62   11.64
   3  24  -5  116.25    6.41
  -3 -24   5  131.85   16.35
  -3 -24   4   13.52    4.77
   3  24  -4   19.68    2.82
   3 -24  -4   18.97    5.71
  -3  24   4   16.23    4.19
   3  24  -3  183.01    9.67
   3 -24  -3  182.18   17.27
  -3  24   3  194.09   15.51
  -3 -24   3  193.73   17.55
  -3  24   3  198.11   17.43
  -3  24   2    7.75    3.27
   3  24  -2    7.50    3.36
   3 -24  -2    8.25    3.66
  -3 -24   2    1.36    1.49
   3  24  -1  112.16   12.17
  -3  24   1  119.48   11.58
  -3 -24   1  110.60   11.31
   3 -24  -1  109.09   11.78
  -3 -24   0    0.36    0.54
   3 -24   0   -0.20    1.13
   3  24   0   -2.22    2.06
  -3  24   0    2.68    1.31
   3  24   0   10.61    6.55
   3  24   1   32.58    8.35
   3  24   1   29.91    5.38
  -3 -24  -1   27.97    4.53
   3 -24   1   31.55    5.15
   3  24   2   15.45    6.37
   3 -24   2   11.31    5.98
   3  24   2    9.40    3.01
   3 -24   2    9.76    2.84
   3  24   3   88.39    7.07
   3 -24   3  101.68   15.07
   3  24   3   91.01   12.80
   3 -24   3   91.85    8.41
   3 -24   4   46.66    5.97
   3  24   4   49.25    4.45
   3  24   4   44.18    9.23
   3 -24   4   52.30   11.43
   3 -24   5   99.19    9.01
   3 -24   5   92.75   16.27
   3  24   5   94.19   14.19
   3 -24   6    6.14    4.81
   3  24   6    6.32    2.85
   3 -24   7   75.49   15.27
   3 -24   8    1.59    4.11
   3 -24   9   11.56    6.90
   3 -24  10    6.71    3.85
   3 -24  11   72.57   17.36
   3 -24  12   46.18   14.71
   3 -24  13   -0.10    4.33
   3 -24  14    8.65    9.27
  -3 -25  15   -1.87    2.21
  -3 -25  14   -9.47    6.55
  -3 -25  13    4.58    6.64
  -3 -25  12   16.73    9.62
  -3 -25  11   -2.62    4.78
  -3 -25  10   75.67   16.25
  -3 -25   9  117.49   19.61
  -3 -25   8   27.03    8.27
  -3 -25   7   13.79    5.65
  -3  25   6    0.02    1.60
  -3 -25   6    3.24    1.71
  -3 -25   5    8.13    4.93
  -3  25   5    1.22    1.00
  -3 -25   4   24.69    7.09
  -3  25   4   28.22    6.14
   3  25  -4   26.67    3.12
   3  25  -3  154.19    8.74
  -3  25   3  150.81   13.92
  -3 -25   3  162.30   16.40
   3 -25  -3  147.54   15.66
  -3  25   3  157.27   15.54
  -3  25   2   -1.40    2.36
   3 -25  -2    1.85    1.14
   3  25  -2   -0.01    2.27
  -3 -25   2   -0.65    1.98
   3 -25  -1  272.23   18.75
   3  25  -1  270.31   19.27
  -3  25   1  253.14   17.01
  -3 -25   1  268.28   18.10
   3  25   0   61.59    8.60
  -3  25   0   60.30    7.74
   3  25   0   62.16   11.70
   3 -25   0   59.41    8.33
  -3 -25   0   60.56    7.96
   3 -25   1   97.88    9.78
   3  25   1   98.69   13.90
   3  25   1   98.70   10.28
  -3 -25  -1   90.70    8.92
   3  25   2   25.24    7.56
   3 -25   2   18.34    7.53
   3  25   2   19.74    3.80
   3 -25   2   19.35    3.74
   3  25   3   15.50    6.70
   3 -25   3    8.86    5.30
   3  25   3   13.60    3.03
   3 -25   3   11.78    3.00
   3 -25   4    5.69    3.10
   3  25   4    0.62    0.95
   3  25   4    5.11    1.53
   3 -25   4    8.43    2.60
   3  25   5   25.34    7.19
   3 -25   5   18.26    6.76
   3 -25   5   21.05    3.98
   3 -25   6    3.88    1.87
   3  25   6    3.04    2.87
   3 -25   6    3.99    1.04
   3 -25   7   10.25    5.12
   3 -25   8   26.32   10.18
   3 -25   9   28.05   10.54
   3 -25  10    2.12    0.77
   3 -25  11    6.31    4.29
   3 -25  12    5.82    7.49
   3 -25  13   24.17   12.28
   3 -25  14    6.15    8.03
  -3 -26  15    1.96    3.24
  -3 -26  14   12.00    8.65
  -3 -26  13    0.46    5.65
  -3 -26  12    8.69    7.05
  -3 -26  11   65.09   15.90
  -3 -26  10    0.35    4.81
  -3 -26   9  106.07   19.07
  -3 -26   8   10.84    7.19
  -3 -26   7   94.97   16.61
  -3 -26   6   -1.80    4.11
  -3  26   6    0.36    0.76
  -3  26   5   70.77    9.60
  -3 -26   5   73.80   12.61
  -3  26   4   67.15    9.44
  -3 -26   4   81.77   12.50
   3  26  -4   73.66    4.83
  -3  26   3   21.49    5.99
   3 -26  -3   20.12    5.20
   3  26  -3   18.93    2.88
  -3 -26   3   25.76    6.70
  -3  26   2   27.46    6.08
   3 -26  -2   31.31    6.83
  -3 -26   2   36.97    7.24
  -3 -26   1   14.60    4.03
   3  26  -1   14.73    4.90
   3 -26  -1   13.30    3.98
  -3  26   1   11.77    3.87
   3  26   0   37.13    7.75
   3  26   0   74.47   12.69
  -3  26   0   53.92    7.25
   3 -26   0   55.27    7.73
  -3 -26   0   63.02    8.31
   3  26   1  115.41   11.18
  -3 -26  -1  118.22   10.48
   3 -26   1  127.08   11.11
   3  26   1  134.13   16.83
   3 -26   2  203.50   21.56
   3  26   2  181.07   18.92
   3  26   2  181.84   12.51
   3 -26   2  182.59   12.61
   3  26   3   48.09   10.81
   3 -26   3   53.33   11.29
   3  26   3   48.70    5.82
   3 -26   3   50.77    6.27
   3  26   4  199.65   10.32
   3 -26   4  211.69   23.69
   3 -26   4  208.07   12.33
   3  26   4  203.39   20.71
   3  26   5   45.34    4.38
   3 -26   5   59.39   12.94
   3 -26   5   58.03    6.58
   3  26   5   48.53    9.72
   3  26   6    9.73    5.85
   3 -26   6    3.15    1.68
   3 -26   6    2.02    1.17
   3 -26   7   -5.41    1.66
   3 -26   8   44.16   11.57
   3 -26   9    1.42    5.17
   3 -26  10   24.52    9.30
   3 -26  11   -3.24    3.56
   3 -26  12   11.70    8.68
   3 -26  13   17.38    8.24
   3 -26  14    0.32    5.98
  -3 -27  15   25.24   12.21
  -3 -27  14    1.57    7.58
  -3 -27  13   14.60    8.09
  -3 -27  12    3.71    4.21
  -3 -27  11   26.44   10.04
  -3 -27  10   36.03   11.50
  -3 -27   9    2.74    3.14
  -3 -27   8   48.62   13.14
  -3 -27   7   -3.55    4.03
  -3 -27   6    1.28    2.36
  -3  27   6   -2.45    2.78
  -3  27   5    3.27    2.37
  -3 -27   5   11.07    5.18
  -3  27   4  210.47   17.10
  -3 -27   4  225.58   21.17
  -3  27   3    7.64    4.73
   3  27  -3    6.45    1.99
  -3 -27   3    6.84    3.79
  -3  27   2    3.83    2.68
   3 -27  -2    4.67    2.57
  -3 -27   2    1.35    0.90
   3  27  -1   21.51    5.38
  -3 -27   1   25.62    5.94
  -3  27   1   22.94    4.97
   3 -27  -1   25.90    5.94
   3  27   0   17.29    5.76
   3 -27   0   19.17    4.89
  -3  27   0   23.44    4.86
   3  27   0   42.09   10.50
  -3 -27   0   20.86    5.00
   3  27   1   99.14   10.62
   3 -27   1   94.78    9.81
   3  27   1  105.54   15.40
   3 -27   2    8.21    5.82
   3  27   2    1.59    1.28
   3  27   2   18.18    7.24
   3 -27   2    3.32    2.04
   3 -27   3   63.06   12.19
   3 -27   3   66.52    7.01
   3  27   3   66.08   12.12
   3  27   3   69.88    7.34
   3 -27   4   10.04    2.80
   3 -27   4   10.86    5.40
   3  27   4    7.71    1.61
   3  27   4   15.75    7.27
   3  27   5    9.11    4.65
   3  27   5    8.04    2.21
   3 -27   5   13.82    6.24
   3 -27   5    7.29    2.17
   3 -27   6  107.47    9.20
   3 -27   6  101.30   17.71
   3  27   6   91.88   15.17
   3 -27   7   26.63    4.81
   3 -27   7   22.14    8.33
   3 -27   8    6.36    3.27
   3 -27   9   -3.23    4.05
   3 -27  10   -1.64    6.71
   3 -27  11   12.29    7.22
   3 -27  12   12.02   10.71
   3 -27  13    3.29    4.03
   3 -27  14   11.21    5.27
  -3 -28  15    8.76    8.84
  -3 -28  14    0.21    2.46
  -3 -28  13   -3.56    5.55
  -3 -28  12   23.06   11.12
  -3 -28  11   21.53    9.61
  -3 -28  10    7.96    5.93
  -3 -28   9   -2.85    5.86
  -3 -28   8    1.56    2.94
  -3  28   7   40.97    7.78
  -3 -28   7   47.46   11.63
  -3  28   6    0.44    1.25
  -3 -28   6    9.06    4.70
  -3  28   5    6.48    3.44
  -3 -28   5   -0.10    0.18
  -3  28   4    9.42    3.90
  -3 -28   4   18.06    6.42
  -3  28   3  227.86   18.55
   3  28  -3  209.82    9.62
  -3 -28   3  219.69   19.85
  -3  28   2    8.92    3.53
   3 -28  -2    4.60    2.69
  -3 -28   2    4.60    1.56
  -3 -28   1   -2.39    2.45
   3 -28  -1    4.16    3.15
   3  28  -1    1.54    2.26
  -3  28   1    5.44    3.21
   3  28   0  197.70   19.34
   3 -28   0  223.00   16.32
   3  28   0  233.62   23.36
  -3 -28   0  225.21   16.75
  -3  28   0  223.41   15.19
   3  28   1  193.07   15.23
   3  28   1  183.86   20.10
   3 -28   1  202.23   14.38
   3 -28   2   18.12    3.73
   3  28   2   20.41    4.36
   3  28   2   31.52    8.60
   3 -28   2   24.38    8.74
   3  28   3   28.57    7.96
   3 -28   3   34.98    9.93
   3 -28   3   35.36    5.11
   3  28   3   30.79    5.05
   3  28   4   33.73    9.01
   3  28   4   34.27    4.67
   3 -28   4   26.22    8.23
   3 -28   4   33.77    4.90
   3 -28   5   10.09    4.36
   3 -28   5    9.15    2.63
   3  28   5    3.59    1.61
   3  28   5    5.83    3.50
   3 -28   6  110.01   18.22
   3  28   6  123.45   17.81
   3 -28   6  107.09    8.75
   3 -28   7    2.62    4.28
   3 -28   7    8.53    2.88
   3 -28   8   21.85    8.34
   3 -28   9   38.81   12.14
   3 -28  10    6.48    3.84
   3 -28  11    4.30    1.20
   3 -28  12   19.76    7.66
   3 -28  13   -2.06    4.15
  -3 -29  15   -2.41    1.39
  -3 -29  14   80.74   20.25
  -3 -29  13    7.51    7.53
  -3 -29  12   28.31   10.72
  -3 -29  11    1.44    1.63
  -3 -29  10    3.75    3.58
  -3 -29   9    2.09    3.38
  -3 -29   8  108.74   18.81
  -3  29   7   12.48    4.81
  -3 -29   7   27.48    9.57
  -3  29   6    4.62    3.17
  -3 -29   6    5.95    3.68
  -3  29   5   11.34    4.75
  -3 -29   5    6.43    1.96
  -3  29   4   -3.88    2.55
  -3 -29   4    1.39    0.39
  -3  29   3   41.18    8.70
   3  29  -3   32.86    3.70
  -3 -29   3   32.80    7.95
  -3  29   2    7.10    3.14
  -3 -29   2   13.24    4.92
  -3  29   1   50.36    7.88
   3 -29  -1   54.01    8.85
  -3 -29   1   49.82    8.25
  -3 -29   0   18.33    4.81
   3  29   0   26.98    8.86
   3  29   0   18.98    6.20
  -3  29   0   18.86    4.52
   3 -29   0   20.67    5.20
   3  29   1   44.69    7.83
   3 -29   1   41.12    6.62
   3  29   1   43.15   10.34
   3 -29   2   11.70    5.94
   3  29   2   13.33    5.34
   3  29   2    9.95    3.18
   3 -29   2   10.49    3.12
   3  29   3   -5.79    4.81
   3 -29   3   -0.33    1.26
   3  29   3    3.12    2.47
   3  29   4   26.55    7.34
   3 -29   4   18.46    7.58
   3  29   4   27.66    4.50
   3 -29   4   29.40    4.46
   3 -29   5    5.59    6.01
   3  29   5    1.01    1.04
   3 -29   5    2.59    1.27
   3  29   5   -3.65    4.22
   3 -29   6    1.61    0.73
   3 -29   6    5.21    5.91
   3  29   6    2.29    3.79
   3 -29   7    7.42    3.57
   3 -29   8   31.50   10.22
   3 -29   9    0.73    2.80
   3 -29  10    0.38    7.13
   3 -29  11   33.49   13.17
   3 -29  12   12.28    9.40
   3 -29  13    1.14    4.02
  -3 -30  14    8.03    8.19
  -3 -30  13   -0.26    4.13
  -3 -30  12   -5.29    5.79
  -3 -30  11   11.08    7.95
  -3 -30  10    6.77    1.89
  -3 -30   9   36.00   10.69
  -3 -30   8    0.63    3.40
  -3  30   7   60.33    9.85
  -3 -30   7   89.32   16.17
  -3  30   6   22.46    5.73
  -3 -30   6   26.24    7.50
  -3  30   5   17.17    5.99
  -3 -30   5   11.34    4.51
  -3  30   4   41.81    8.31
  -3 -30   4   45.09    9.65
  -3  30   3  162.70   16.33
   3  30  -3  135.59    7.20
  -3 -30   3  148.42   16.80
  -3 -30   2   12.48    4.61
  -3  30   2   22.23    7.13
  -3  30   2   19.65    5.32
   3 -30  -1   42.98    7.83
  -3 -30   1   60.91    9.68
  -3  30   1   50.84    8.05
   3 -30   0   51.67    8.11
  -3  30   0   56.48    7.78
   3  30   0   42.63    9.53
   3  30   0   65.15   12.55
  -3 -30   0   56.05    8.87
   3  30   1   12.64    3.99
   3 -30   1    8.21    2.81
   3  30   1    7.96    4.90
   3  30   2   57.96   11.49
   3  30   2   81.92   11.23
   3 -30   2   62.08   12.89
   3 -30   2   72.42    7.86
   3  30   3    3.44    3.47
   3 -30   3    0.28    0.67
   3  30   3    1.57    1.53
   3 -30   3    1.32    1.45
   3  30   4    2.51    2.54
   3  30   4    6.38    2.43
   3 -30   4    4.98    1.85
   3 -30   4    1.08    2.03
   3 -30   5   54.52   13.88
   3 -30   5   48.89    5.13
   3  30   5   43.66   11.21
   3 -30   6   91.33   18.20
   3 -30   6   99.10    7.64
   3  30   6   82.50   14.69
   3 -30   7   46.26   13.74
   3 -30   8    4.42    5.08
   3 -30   9   20.34    7.80
   3 -30  10    0.53    3.71
   3 -30  11    8.16    4.42
   3 -30  12   12.22    8.85
   3 -30  13   -3.35    4.25
  -3 -31  14    0.45    2.41
  -3 -31  13   23.01   11.21
  -3 -31  12    1.04    1.49
  -3 -31  11   15.50    7.50
  -3 -31  10   -3.72    4.38
  -3 -31   9   70.19   15.42
  -3 -31   8    2.85    4.57
  -3  31   7   -0.43    2.34
  -3 -31   7    1.77    0.57
  -3 -31   6    6.43    5.08
  -3  31   6    0.65    2.35
  -3  31   5   49.80    9.16
  -3 -31   5   51.03   11.21
  -3 -31   4  227.57   22.07
  -3  31   4  214.09   18.98
   3  31  -3   94.90    6.29
  -3  31   3  118.46   14.28
   3  31  -3   88.08    5.55
  -3 -31   3  102.38   14.21
  -3 -31   2   62.39   10.66
  -3  31   2   58.89    9.50
  -3  31   2   65.47   11.68
  -3 -31   1    6.58    3.58
   3  31  -1    3.25    5.12
  -3  31   1    3.94    2.84
   3 -31   0   42.89    7.39
   3  31   0   49.54   11.27
  -3 -31   0   40.02    7.16
   3  31   0   31.13    8.02
  -3  31   0   41.50    6.70
   3  31   1   63.24    9.69
   3  31   1   64.05   12.36
   3 -31   1   71.53    8.72
   3  31   2    6.07    4.39
   3 -31   2   10.50    4.97
   3 -31   2   -0.65    1.65
   3  31   3   20.70    7.46
   3  31   3   26.66    5.37
   3 -31   3   62.63   12.99
   3 -31   3   31.48    4.68
   3  31   4    4.76    4.54
   3  31   4   -1.43    1.32
   3 -31   4   -0.81    1.06
   3 -31   4    0.72    3.22
   3  31   5    9.66    5.58
   3 -31   5   14.84    7.48
   3 -31   5    4.57    1.31
   3 -31   6    0.51    4.45
   3  31   6   10.85    5.49
   3 -31   7   40.48   12.70
   3  31   7   52.61   12.79
   3 -31   8    4.82    5.50
   3 -31   9    0.06    2.97
   3 -31  10   25.56   11.20
   3 -31  11   -3.45    3.48
   3 -31  12    8.45    7.84
   3 -31  13   -1.44    5.45
  -3 -32  14   -3.26    3.48
  -3 -32  13   32.41   12.80
  -3 -32  12   19.98   10.61
  -3 -32  11   36.77   13.12
  -3 -32  10   36.70   12.64
  -3 -32   9   74.25   16.66
  -3 -32   8  121.61   20.13
  -3  32   7   11.39    4.58
  -3 -32   7   17.30    8.91
  -3  32   6   46.73    8.74
  -3 -32   6   60.08   16.32
  -3  32   5   -3.94    2.20
  -3 -32   5    1.74    3.72
  -3  32   4    9.09    4.57
  -3 -32   4    3.95    2.62
   3  32  -3    3.06    1.33
  -3  32   3   14.61    8.03
  -3 -32   3    2.22    2.08
   3  32  -3    6.48    1.93
  -3  32   2  246.32   22.22
  -3 -32   2  235.93   20.50
   3  32  -1    2.51    3.33
  -3 -32   1    1.18    2.18
  -3  32   1    0.21    1.37
  -3  32   0   34.02    6.20
  -3 -32   0   28.40    6.44
   3  32   0   34.86    9.77
   3 -32   1   13.59    3.71
   3  32   1   13.43    6.97
   3  32   1   13.39    4.41
   3 -32   2    7.75    4.80
   3  32   2    8.01    4.18
   3 -32   2    7.73    2.14
   3  32   2    7.42    2.57
   3 -32   3   29.30    4.24
   3  32   3   24.74    5.48
   3 -32   3   19.16    6.93
   3  32   3   29.22    8.97
   3 -32   4   33.81   10.21
   3  32   4   33.28    8.85
   3 -32   4   41.65    4.41
   3  32   5  105.18   16.48
   3 -32   5  112.20   19.33
   3  32   6    7.28    1.77
   3 -32   6   -0.16    3.72
   3  32   7  221.34   25.08
   3 -32   7  248.87   30.49
   3 -32   8   48.55   13.87
   3 -32   9   10.87    6.00
   3 -32  10   10.74    6.16
   3 -32  11    3.22    3.75
   3 -32  12   20.71   12.11
  -3 -33  14   30.03   12.71
  -3 -33  13   92.66   30.15
  -3 -33  12   27.95   13.58
  -3 -33  11    0.79    1.83
  -3 -33  10   10.85    7.26
  -3 -33   9   10.51    6.00
  -3 -33   8   18.25    8.79
  -3  33   7    3.58    2.91
  -3 -33   7   -0.90    1.81
  -3 -33   6   18.69    7.84
  -3  33   6   11.84    4.34
  -3  33   5  192.25   18.48
  -3 -33   5  205.03   22.66
  -3  33   4   10.39    5.00
  -3 -33   4    8.79    4.96
  -3 -33   3  631.52   36.36
  -3  33   3  607.99   33.76
  -3 -33   2   16.01    6.62
   3  33  -2   18.75    3.99
  -3  33   2   19.87    6.81
  -3 -33   1    4.85    3.19
   3  33  -1    9.36    5.28
  -3  33   1    6.37    2.41
  -3  33   0   63.11    8.14
  -3 -33   0   64.40    9.74
   3  33   0   71.19   14.15
   3  33   1   -1.16    2.20
   3  33   1    3.73    5.52
   3  33   2    2.10    0.79
   3  33   2   -3.34    3.01
   3 -33   3   13.75    6.04
   3  33   3   10.28    2.94
   3  33   3   14.75    6.36
   3  33   4   11.72    5.38
   3 -33   4   10.47    5.99
   3 -33   5   13.94    6.55
   3  33   5   29.20    9.06
   3 -33   6   12.91    7.69
   3  33   6    7.12    5.22
   3 -33   7   13.45    7.28
   3  33   7    5.86    5.08
   3 -33   8    4.10    5.28
   3 -33   9   31.47   11.18
   3 -33  10   34.86   15.12
   3 -33  11    1.89    0.16
   3 -33  12   15.77   12.14
  -3 -34  13   15.14   10.87
  -3 -34  12   37.56   13.57
  -3 -34  11   24.83   10.17
  -3 -34  10    3.84    4.60
  -3 -34   9   55.67   13.89
  -3 -34   8  106.36   18.97
  -3 -34   7   64.75   15.10
  -3  34   7   53.74    9.95
  -3  34   6    5.40    2.41
  -3 -34   6    3.94    2.09
  -3 -34   5  186.66   22.25
  -3  34   5  167.85   17.54
  -3  34   4   30.24    8.01
  -3 -34   4   22.92    7.63
  -3 -34   3   65.77   11.69
  -3  34   3   81.46   12.89
  -3 -34   2   12.73    5.73
  -3  34   2    7.91    3.65
   3  34  -2    8.30    2.64
  -3 -34   1   47.07    9.34
   3  34  -1   47.74    7.41
   3  34  -1   52.62   13.64
  -3  34   1   43.22    7.57
   3  34   0    7.73    5.29
  -3 -34   0    3.59    1.94
  -3  34   0    4.27    1.02
   3  34   1    6.77    3.17
   3  34   1   10.56    5.26
   3  34   2    7.15    5.04
   3  34   2    1.04    0.77
   3 -34   3    3.58    2.65
   3  34   3    3.63    4.46
   3  34   4   25.02    8.63
   3 -34   4   25.39    9.09
   3  34   5    7.18    4.09
   3 -34   5    8.53    7.14
   3 -34   6   63.46   15.95
   3  34   6   49.81   12.34
   3 -34   7   -0.59    4.03
   3  34   7    5.97    6.38
   3 -34   8   10.25    7.58
   3 -34   9    9.06    6.91
   3 -34  10   -4.80    6.02
   3 -34  11   14.32    7.91
   3 -34  12    4.45    5.83
  -3 -35  13    8.83    8.48
  -3 -35  12    7.62    6.30
  -3 -35  11    5.30    5.71
  -3 -35  10   20.91    8.72
  -3 -35   9   25.44    9.58
  -3 -35   8    1.18    2.90
  -3 -35   7   72.03   15.68
  -3  35   7   71.20   12.09
  -3  35   6   23.55    6.54
  -3 -35   6   14.96    6.26
  -3 -35   5   21.68    7.61
  -3  35   5   21.45    6.93
  -3  35   4  283.53   23.29
  -3 -35   4  302.17   27.07
  -3  35   3   17.02    6.03
  -3 -35   3   10.71    5.24
  -3 -35   2   53.69   10.59
  -3  35   2   61.80   11.38
  -3 -35   1    1.55    2.55
   3  35  -1    1.33    4.34
  -3  35   1    7.85    3.87
   3  35  -1   -1.79    1.75
  -3 -35   0    2.56    2.28
   3  35   0    3.37    2.96
   3  35   0    7.93    5.08
  -3  35   0    2.81    1.70
   3  35   1   -2.03    4.20
   3  35   2   15.64    5.93
   3 -35   3   15.06    8.00
   3  35   3   11.57    6.51
   3 -35   4   17.69    6.92
   3  35   4   22.44    7.77
   3 -35   5   18.25    8.01
   3  35   5   11.34    5.18
   3 -35   6    4.56    4.79
   3  35   6   -1.19    1.77
   3 -35   7   81.44   18.54
   3  35   7   55.58   13.88
   3 -35   8   14.71    9.02
   3 -35   9   16.74    9.15
   3 -35  10   23.50   11.69
   3 -35  11   20.05   10.49
  -3 -36  13    1.68    1.45
  -3 -36  12  -11.26    9.08
  -3 -36  11   -4.09    5.70
  -3 -36  10   28.47   11.60
  -3 -36   9   10.78    6.17
  -3 -36   8   81.89   17.14
  -3  36   7   44.12   10.21
  -3 -36   7   30.52   10.16
  -3  36   6   59.04   10.83
  -3 -36   6   56.87   13.41
  -3  36   5   31.63    8.17
  -3 -36   5   19.47    7.03
  -3 -36   4   82.88   14.11
  -3  36   4   91.61   13.65
  -3  36   3   44.37    9.49
  -3 -36   3   36.16    8.63
  -3 -36   2   46.42   10.00
  -3  36   2   36.23    9.10
  -3 -36   1    8.00    3.87
   3  36  -1    5.84    1.80
  -3 -36   0   13.55    5.12
   3  36   0   22.84    8.65
   3  36   1   50.50   15.47
   3  36   2   13.89    5.88
   3 -36   3    9.35    6.43
   3  36   3    2.33    2.21
   3  36   4   27.70    9.29
   3 -36   4   18.01    7.10
   3 -36   5    4.15    4.05
   3  36   5    8.60    4.49
   3  36   6   -2.07    5.38
   3 -36   6    0.03    2.47
   3  36   7   35.62   11.35
   3 -36   7   55.55   15.87
   3 -36   8    6.31    5.73
   3 -36   9   53.01   15.94
   3 -36  10   -6.55    6.51
   3 -36  11    2.79    4.53
  -3 -37  13   -2.22    7.23
  -3 -37  12   -0.75    3.89
  -3 -37  11   12.90    7.93
  -3 -37  10   -0.92    1.12
  -3 -37   9    7.32    6.48
  -3 -37   8   -2.51    1.24
  -3 -37   7    5.54    4.88
  -3  37   7    7.47    4.41
  -3  37   6   17.69    5.85
  -3 -37   6   19.38    7.61
  -3  37   5   21.20    6.92
  -3 -37   5   20.21    7.32
  -3 -37   4    2.63    3.18
  -3  37   4   12.23    4.71
  -3  37   3   20.17    6.18
  -3 -37   3   16.73    6.51
  -3 -37   2   23.80    7.27
  -3  37   2   29.27    8.06
   3  37  -1   -0.39    2.72
  -3 -37   1    2.60    2.57
   3  37   0    6.66    5.46
   3  37   1   26.77    8.66
   3  37   2    9.44    4.25
   3 -37   3    8.55    3.91
   3  37   3    1.90    1.28
   3 -37   4   12.61    8.36
   3  37   4    5.99    5.96
   3 -37   5   -3.46    3.98
   3  37   5   -1.23    3.30
   3 -37   6    3.03    2.48
   3  37   6   -1.51    3.47
   3 -37   7   -6.65    5.81
   3  37   7    1.04    3.28
   3 -37   8   40.81   13.96
   3 -37   9   -0.45    3.60
   3 -37  10   -3.84    6.27
   3 -37  11    3.00    5.45
  -3 -38  12    3.61    4.65
  -3 -38  11   15.84    9.66
  -3 -38  10    2.82    6.66
  -3 -38   9   10.05    6.18
  -3 -38   8   -3.52    2.93
  -3  38   7   41.03    9.18
  -3 -38   7   60.27   14.25
  -3  38   6   44.33    9.71
  -3 -38   6   44.07   11.21
  -3  38   5   19.10    6.94
  -3 -38   5   17.64    7.31
  -3  38   4    4.25    2.77
  -3 -38   4    0.82    1.36
  -3 -38   3    8.24    4.38
  -3  38   3    8.83    4.87
  -3 -38   2    4.12    2.10
  -3  38   2   -1.17    2.54
  -3 -38   1   12.19    5.07
   3  38  -1   14.45    9.34
   3  38   0   43.73   12.06
   3  38   1    3.24    4.23
   3  38   2    5.77    4.24
   3  38   3   19.32    8.66
   3 -38   3   15.81    8.08
   3 -38   4   36.40   10.97
   3  38   4   38.74   11.19
   3 -38   5   -4.26    5.59
   3  38   5    2.72    2.26
   3 -38   6  115.96   21.94
   3  38   6  118.61   19.15
   3 -38   7   21.45    9.98
   3  38   7   15.39    5.98
   3 -38   8   17.49    9.37
   3 -38   9    1.70    2.15
   3 -38  10   27.52   12.81
  -3 -39  12   17.11   10.55
  -3 -39  11   -2.64    4.97
  -3 -39  10   10.63    6.70
  -3 -39   9    1.20    2.11
  -3 -39   8   40.28   13.35
  -3 -39   7   -1.02    3.47
  -3  39   7    5.46    3.29
  -3  39   6   41.39    9.42
  -3 -39   6   49.87   12.65
  -3  39   5   24.38    7.88
  -3 -39   5   21.89    8.27
  -3  39   4   -2.72    3.58
  -3 -39   4    4.03    4.28
  -3 -39   3   15.54    7.15
  -3  39   3    9.08    5.22
  -3  39   2   -1.56    2.87
  -3 -39   2   -2.64    1.41
  -3 -39   1   -2.25    0.52
   3  39  -1    0.74    3.72
   3  39   0   27.64    9.15
   3  39   1    6.88    5.92
   3  39   2   16.30    6.73
   3  39   3    9.55    6.45
   3  39   4   12.04    6.12
   3 -39   4   10.71    7.35
   3 -39   5   10.16    7.36
   3  39   5    2.88    3.72
   3 -39   6   15.26   10.33
   3  39   6   10.67    5.75
   3  39   7    3.52    2.90
   3 -39   7   -8.57    8.87
   3 -39   8   12.50   10.23
   3 -39   9   -6.91    8.88
   3 -39  10  -15.53    9.09
  -3 -40  12   11.37    8.31
  -3 -40  11    2.84    2.91
  -3 -40  10    5.45    4.48
  -3 -40   9   -2.00    2.28
  -3 -40   8   -6.95    5.99
  -3  40   8    2.54    3.01
  -3 -40   7    2.49    3.85
  -3  40   7    1.79    1.74
  -3  40   6   26.03    7.41
  -3 -40   6   17.85    7.45
  -3  40   5   76.43   12.88
  -3 -40   5   74.83   15.37
  -3 -40   4    5.58    3.14
  -3  40   4    3.92    3.27
  -3 -40   3   11.12    4.67
  -3  40   3   15.88    6.32
  -3 -40   2    2.62    3.19
  -3  40   2    2.80    2.88
   3  40  -1   18.22    7.78
  -3 -40   1   20.15    6.87
   3  40   0   -3.00    3.15
   3  40   1   99.51   17.53
   3  40   2   -1.07    1.29
   3  40   3   92.22   17.22
   3  40   4    4.70    4.85
   3 -40   4   -0.64    2.47
   3 -40   5   28.40   10.77
   3  40   5   16.83    8.10
   3 -40   6    6.84    7.26
   3  40   6    4.52    4.11
   3 -40   7   37.39   14.41
   3  40   7   24.59    7.44
   3 -40   8    2.51    4.32
   3 -40   9    9.22    6.14
   3 -40  10   14.33    8.79
  -3 -41  12   35.70   13.65
  -3 -41  11   20.98   10.56
  -3 -41  10   -0.20    1.95
  -3 -41   9   15.30    8.01
  -3 -41   8   -0.27    3.58
  -3  41   8   -2.76    2.33
  -3  41   7   47.50   10.82
  -3 -41   7   47.70   14.08
  -3  41   6    1.08    1.30
  -3 -41   6    2.30    4.48
  -3  41   5   -4.12    4.45
  -3 -41   5    0.42    1.54
  -3  41   4    9.48    3.36
  -3 -41   4    6.48    3.21
  -3 -41   3   21.29    7.42
  -3  41   3   16.80    6.67
  -3  41   2    8.81    5.77
   3  41  -2   -1.47    3.42
  -3 -41   2    6.63    3.07
   3  41  -1   14.24    8.28
  -3 -41   1   12.48    6.08
  -3  41   1    3.68    3.93
   3  41   0    5.30    3.83
   3  41   1    6.47    4.46
   3  41   2   17.56    8.53
   3  41   3    6.79    4.76
   3  41   4    0.87    2.07
   3 -41   4    6.86    5.50
   3  41   5   -0.61    2.95
   3 -41   5   -0.30    2.79
   3  41   6    7.19    6.59
   3 -41   6    5.24    5.50
   3 -41   7   -0.15    4.68
   3  41   7   -1.88    3.03
   3 -41   8    1.63    1.35
   3 -41   9   10.80    8.47
  -3 -42  11   24.46   11.20
  -3 -42  10    4.21    3.72
  -3 -42   9   12.39    7.33
  -3 -42   8   59.13   15.20
  -3  42   8   40.64    9.92
  -3  42   7    0.01    2.17
  -3 -42   7    3.04    2.66
  -3 -42   6    6.59    4.41
  -3  42   6   13.48    5.47
  -3 -42   5    9.79    5.35
  -3  42   5   -0.87    3.15
  -3 -42   4    3.48    2.87
  -3  42   4    4.10    4.98
  -3 -42   3    0.45    2.87
  -3  42   3    2.63    3.79
  -3  42   2   29.54    8.39
   3  42  -2   36.85   11.37
  -3 -42   2   33.57    9.22
   3  42  -1   37.25   11.84
  -3  42   1   51.93   12.43
  -3 -42   1   43.32    9.98
   3  42   0   78.02   16.76
   3  42   1    0.96    3.60
   3  42   2  132.31   21.66
   3  42   3    6.90    6.68
   3 -42   4   69.33   16.62
   3  42   4   54.32   13.69
   3 -42   5   17.66   10.21
   3  42   5   -1.31    0.81
   3  42   6    7.47    5.40
   3 -42   6    6.33    7.57
   3  42   7    1.89    3.72
   3 -42   7   -3.38    6.06
   3 -42   8   92.14   29.97
   3 -42   9    9.74    9.74
  -3 -43  11   38.50   13.55
  -3 -43  10   11.77    6.49
  -3 -43   9    4.81    5.98
  -3 -43   8    1.75    2.51
  -3  43   8    9.50    5.20
  -3  43   7    4.64    1.82
  -3 -43   7   12.66    6.23
  -3 -43   6   32.18   10.32
  -3  43   6   19.24    6.91
  -3  43   5   -2.21    2.53
  -3 -43   5    1.35    2.63
  -3 -43   4    9.74    5.09
  -3  43   4   17.37    6.35
  -3  43   3    6.74    4.71
  -3 -43   3   -2.24    3.90
   3  43  -2   83.74   18.23
  -3  43   2   76.15   14.49
  -3 -43   2   83.69   14.85
   3  43  -1    8.39    6.90
  -3  43   1    4.71    5.55
   3  43   0   19.12    7.40
   3  43   1    6.35    5.12
   3  43   2   30.27   10.60
   3  43   3    5.02    5.31
   3  43   4    0.35    2.88
   3 -43   5    5.60    5.60
   3  43   5    0.06    3.18
   3 -43   6   -3.77    7.46
   3  43   6    5.55    3.99
   3 -43   7    1.56    2.22
   3  43   7   -1.50    2.77
   3 -43   8   13.28    8.94
   3 -43   9   16.13    9.65
  -3 -44  11    9.43    8.79
  -3 -44  10   60.81   17.98
  -3 -44   9   29.17   12.44
  -3 -44   8   27.98   10.92
  -3  44   8   29.36    8.65
  -3  44   7   16.84    6.74
  -3 -44   7   12.29    7.03
  -3  44   6    4.28    3.51
  -3 -44   6   -2.41    2.50
  -3 -44   5    7.24    4.95
  -3  44   5    6.90    3.87
  -3 -44   4   28.66    9.42
  -3  44   4   29.27    8.46
  -3  44   3    7.01    4.50
  -3 -44   3    1.37    3.29
  -3  44   2   36.35    9.74
   3  44  -2   32.26   11.63
  -3 -44   2   32.31    8.95
   3  44  -1   18.07    7.66
  -3  44   1   25.66    9.35
   3  44   0    5.74    5.07
   3  44   1    5.43    3.19
   3  44   2   11.61    7.12
   3  44   3   32.82   10.75
   3  44   4    4.75    5.46
   3  44   5    8.29    4.06
   3 -44   5    8.45    6.85
   3 -44   6    8.51    7.82
   3  44   6   -3.91    5.78
   3 -44   7    6.39    4.94
   3  44   7   12.21    7.16
   3 -44   8    4.89    4.89
  -3 -45  10   12.99    9.12
  -3 -45   9    2.17    4.08
  -3 -45   8    8.35    5.94
  -3  45   7   26.92    8.85
  -3 -45   7   33.28   11.43
  -3  45   6   28.09    8.50
  -3 -45   6   47.10   13.35
  -3 -45   5    0.34    3.34
  -3  45   5    8.89    4.62
  -3 -45   4    0.07    1.79
  -3  45   4   -0.64    2.38
  -3  45   3   83.45   15.33
  -3 -45   3   56.03   12.59
   3  45  -2   44.49   13.21
  -3  45   2   32.54    9.18
  -3 -45   2   44.89   11.15
   3  45  -1  119.39   21.38
  -3  45   1  137.24   20.59
   3  45   0   -2.46    5.23
   3  45   1   12.22    6.61
   3  45   2    9.24    4.34
   3  45   3    4.67    4.20
   3  45   4   14.84    6.37
   3 -45   5    2.72    2.69
   3  45   5   17.04    7.79
   3  45   6    2.67    2.48
   3 -45   6   -3.53    5.38
   3 -45   7   -4.97    7.10
   3  45   7    8.50    8.07
   3 -45   8    2.95    3.58
  -3 -46  10    2.03    6.81
  -3 -46   9   30.46   12.53
  -3 -46   8   -1.26    4.41
  -3 -46   7   36.46   11.61
  -3  46   7   28.54    9.81
  -3  46   6   18.75    6.97
  -3 -46   6   20.32    8.12
  -3  46   5   11.31    5.65
  -3 -46   5   19.69    8.39
  -3  46   4    6.36    4.67
  -3 -46   4    5.27    4.74
  -3  46   3   10.26    4.16
  -3 -46   3    7.62    5.01
  -3  46   2    7.80    5.18
   3  46  -2   -0.19    1.55
  -3 -46   2    4.12    3.94
   3  46  -1   21.52    9.25
  -3  46   1   24.83    8.31
   3  46   0   -6.00    4.01
   3  46   1    8.48    3.69
   3  46   2    1.81    1.30
   3  46   3   14.97    7.91
   3  46   4   21.46   10.00
   3  46   5    0.23    1.22
   3 -46   5    3.31    5.71
   3 -46   6    6.21    7.63
   3  46   6   -3.22    3.15
   3  46   7    0.49    5.01
   3 -46   7    0.41    1.27
  -3 -47  10    3.03    5.38
  -3 -47   9   10.07    6.91
[truncated: 13,042,703 more chars]
